# Supplementary material for: Comparative Transcriptome Analysis Reveals a Potential Regulatory Network for Ogura Cytoplasmic Male Sterility in Cabbage (Brassica oleracea L.)
Source: Int J Mol Sci. 2023 Apr 4;24(7):6703. doi: 10.3390/ijms24076703 (PMC10094764; doi:10.3390/ijms24076703)
Supplement: Supplementary file 1 [file ijms-24-06703-s001.zip]

Archive with 4 entries (4 files):
- Figure S1 Real-time quantitative PCR analysis.png
- Table S1 GO enrichment analysis of the 1287 core DEGs.xlsx
- Table S2 The 1287 core DEGs annotated using seven databases.xlsx
- Table S3 qRT-PCR primers.xls
