# Supplementary material for: Comparative Transcriptome Analysis Reveals a Potential Regulatory Network for Ogura Cytoplasmic Male Sterility in Cabbage (Brassica oleracea L.)
Source: Int J Mol Sci. 2023 Apr 4;24(7):6703. doi: 10.3390/ijms24076703 (PMC10094764; doi:10.3390/ijms24076703)
Supplement: Supplementary file 1 [file ijms-24-06703-s001.zip › Table S1 GO enrichment analysis of the 1287 core DEGs.xlsx]

## Sheet: p＜0.05
Category	GO term	Description	Count	geneID	pvalue
Biological Process	GO:0031640	killing of cells of other organism	13	Bo4g133120.t1/Bo4g024490.t1/Bo3g023800.t1/Bo4g024500.t1/novel350.t1/Bo4g020910.t1/novel2434.t1/Bo1g007450.t1/novel2232.t1/Bo1g010060.t1/Bo5g126210.t1/Bo1g010070.t1/Bo3g058580.t1	1.99768e-09
	GO:0042545	cell wall modification	12	Bo9g175460.t1/Bo4g005770.t1/Bo3g039470.t1/Bo1g150470.t1/Bo4g197460.t2/Bo9g175470.t1/Bo3g039470.t2/Bo9g008810.t1/Bo2g008620.t1/Bo4g018540.t2/Bo9g173820.t1/Bo4g024410.t1	4.63661e-07
	GO:0071669	plant-type cell wall organization or biogenesis	8	Bo9g066840.t1/Bo9g163910.t1/novel4994.t2/Bo9g036870.t1/novel4994.t5/novel4994.t1/Bo3g175630.t2/Bo3g175630.t1	8.54675e-07
	GO:0045490	pectin catabolic process	14	Bo7g104050.t1/Bo9g175460.t1/Bo4g005770.t1/Bo3g039470.t1/Bo1g150470.t1/Bo4g197460.t2/Bo9g175470.t1/Bo3g039470.t2/Bo9g008810.t1/Bo2g008620.t1/Bo5g141950.t3/Bo4g018540.t2/Bo9g173820.t1/Bo4g024410.t1	2.62482e-06
	GO:0042989	sequestering of actin monomers	6	Bo7g113720.t1/Bo7g005460.t1/Bo8g102560.t1/Bo1g016530.t1/Bo9g027890.t1/Bo9g126170.t1	3.03713e-06
	GO:0019915	lipid storage	7	Bo3g004440.t2/Bo9g175600.t1/Bo9g175590.t1/Bo2g008670.t22/Bo2g008670.t25/Bo2g099190.t1/Bo4g158870.t1	3.97737e-06
	GO:0009859	pollen hydration	5	Bo3g004440.t2/Bo9g175600.t1/Bo9g175590.t1/Bo2g008670.t22/Bo2g008670.t25	6.13547e-06
	GO:0080088	spermidine hydroxycinnamate conjugate biosynthetic process	5	Bo3g096370.t3/Bo3g096370.t4/Bo3g096370.t2/Bo6g086930.t1/Bo9g027520.t1	6.13547e-06
	GO:0019953	sexual reproduction	6	Bo3g004440.t2/Bo9g175600.t1/Bo9g175590.t1/Bo2g008670.t22/Bo2g008670.t25/Bo4g158870.t1	7.14805e-06
	GO:0007267	cell-cell signaling	9	Bo3g143300.t1/novel8033.t1/Bo5g054710.t1/Bo3g027050.t1/Bo4g179510.t2/Bo7g048330.t1/Bo2g011740.t1/Bo7g106350.t1/Bo7g031220.t1	2.05603e-05
	GO:0006869	lipid transport	12	Bo3g170820.t1/Bo2g053950.t1/novel4527.t1/Bo6g101330.t1/Bo3g047220.t1/Bo2g111860.t2/Bo9g083170.t1/Bo3g170820.t2/Bo1g059070.t1/Bo2g166030.t2/Bo3g184900.t1/Bo3g071470.t1	2.93125e-05
	GO:0051603	proteolysis involved in cellular protein catabolic process	13	Bo8g006030.t3/Bo7g104290.t2/Bo5g007380.t2/Bo5g007380.t1/Bo8g006030.t1/Bo5g137490.t1/Bo4g145940.t1/Bo1g008620.t2/Bo2g127490.t1/Bo1g008620.t3/Bo1g008620.t1/Bo7g082180.t4/Bo4g078510.t1	3.0336e-05
	GO:0019722	calcium-mediated signaling	11	Bo3g143300.t1/novel8033.t1/Bo5g054710.t1/Bo3g027050.t1/Bo4g179510.t2/Bo7g048330.t1/Bo2g011740.t1/Bo7g106350.t1/Bo7g031220.t1/Bo9g007670.t2/Bo4g125750.t1	4.47801e-05
	GO:0009809	lignin biosynthetic process	12	Bo2g056380.t1/Bo2g003950.t2/Bo5g048450.t2/Bo6g086930.t1/Bo3g179600.t1/Bo4g187380.t1/Bo3g139980.t1/Bo2g025180.t1/Bo4g029820.t1/Bo4g186450.t1/Bo8g028550.t1/Bo9g003740.t1	5.83307e-05
	GO:0009834	plant-type secondary cell wall biogenesis	10	Bo5g004170.t1/Bo8g097430.t1/Bo4g187380.t1/Bo6g046770.t1/Bo4g190020.t1/Bo7g066970.t2/Bo7g106250.t1/Bo4g029820.t1/Bo2g003890.t1/Bo1g112360.t1	6.72082e-05
	GO:0010411	xyloglucan metabolic process	9	Bo7g031510.t2/Bo7g031510.t3/Bo1g014320.t1/Bo2g030310.t1/Bo1g040530.t1/Bo7g114390.t1/Bo9g133260.t1/Bo3g175630.t2/Bo3g175630.t1	9.82377e-05
	GO:0016042	lipid catabolic process	17	Bo4g106440.t2/Bo2g086530.t2/Bo7g061790.t3/Bo2g086520.t1/Bo7g061790.t2/Bo4g052620.t1/Bo01443s010.t3/Bo2g086530.t3/Bo3g024990.t2/Bo3g180990.t3/Bo8g006020.t1/Bo6g039560.t1/Bo2g116840.t1/Bo2g086530.t1/Bo2g116840.t6/Bo6g032890.t1/Bo2g127570.t1	0.000118893
	GO:0046274	lignin catabolic process	4	Bo2g003950.t2/Bo4g187380.t1/Bo2g025180.t1/Bo4g029820.t1	0.000199694
	GO:0010150	leaf senescence	16	Bo2g137120.t1/Bo7g081500.t2/Bo7g081500.t1/Bo1g008620.t2/Bo2g127490.t1/Bo6g062160.t1/Bo1g008620.t3/Bo6g095510.t1/Bo1g008620.t1/Bo6g062160.t2/Bo7g087220.t2/Bo2g011110.t2/Bo3g005100.t1/Bo3g052590.t1/Bo3g005100.t3/Bo7g067530.t1	0.000426073
	GO:0009413	response to flooding	4	Bo5g148420.t2/Bo1g152220.t1/Bo1g152220.t2/Bo7g074100.t1	0.000426278
	GO:1902626	assembly of large subunit precursor of preribosome	4	Bo8g082460.t5/Bo8g082460.t2/Bo8g082460.t1/Bo8g082460.t3	0.000794
	GO:0006624	vacuolar protein processing	3	Bo1g008620.t2/Bo1g008620.t3/Bo1g008620.t1	0.00263742
	GO:0009099	valine biosynthetic process	4	Bo1g099920.t2/novel4994.t2/novel4994.t5/novel4994.t1	0.00276753
	GO:0009860	pollen tube growth	12	Bo9g175460.t1/Bo4g005770.t1/Bo3g039470.t1/Bo4g197460.t2/Bo2g047920.t1/Bo5g138000.t1/Bo3g039470.t2/Bo3g023190.t3/Bo2g008620.t1/Bo3g055000.t1/Bo4g186450.t1/Bo5g121380.t2	0.00280974
	GO:0019762	glucosinolate catabolic process	5	Bo2g086540.t1/Bo3g112280.t1/Bo8g094910.t2/Bo8g094910.t1/Bo7g067530.t1	0.00294262
	GO:0006605	protein targeting	4	Bo2g050800.t1/Bo7g109840.t3/Bo2g050800.t2/Bo7g109840.t4	0.0031421
	GO:0048544	recognition of pollen	5	Bo3g004440.t2/Bo9g175600.t1/Bo9g175590.t1/Bo2g008670.t22/Bo2g008670.t25	0.00323443
	GO:0080187	floral organ senescence	3	Bo2g127490.t1/Bo6g062160.t1/Bo6g062160.t2	0.00324685
	GO:0009831	plant-type cell wall modification involved in multidimensional cell growth	3	Bo01282s010.t3/Bo01282s010.t1/Bo01282s010.t2	0.00393567
	GO:0009835	fruit ripening	3	Bo6g095510.t1/Bo5g005140.t1/Bo9g037370.t2	0.00393567
	GO:0043090	amino acid import	3	Bo4g140500.t1/Bo9g048850.t1/Bo6g003560.t1	0.00393567
	GO:0042546	cell wall biogenesis	7	Bo1g014320.t1/Bo2g030310.t1/Bo1g040530.t1/Bo7g114390.t1/Bo9g133260.t1/Bo3g175630.t2/Bo3g175630.t1	0.00457428
	GO:0030042	actin filament depolymerization	4	Bo9g107090.t1/Bo2g047920.t1/Bo3g023190.t3/Bo7g110430.t1	0.00498492
	GO:0071470	cellular response to osmotic stress	3	Bo7g118810.t1/Bo3g153130.t1/Bo2g011110.t2	0.00556292
	GO:0051091	positive regulation of sequence-specific DNA binding transcription factor activity	3	Bo6g062160.t1/Bo6g062160.t2/Bo7g087220.t2	0.00650636
	GO:0006656	phosphatidylcholine biosynthetic process	3	Bo6g087680.t1/Bo6g014430.t2/Bo5g121380.t2	0.00988062
	GO:0015770	sucrose transport	3	Bo3g074600.t1/Bo2g011110.t2/Bo8g077260.t1	0.0111921
	GO:0050829	defense response to Gram-negative bacterium	6	Bo9g175460.t1/Bo9g008810.t1/Bo2g008620.t1/Bo4g024410.t1/Bo8g100240.t2/Bo3g042250.t1	0.0117227
	GO:0009098	leucine biosynthetic process	4	novel4994.t2/Bo2g161100.t1/novel4994.t5/novel4994.t1	0.0124286
	GO:0048467	gynoecium development	4	Bo8g082460.t5/Bo8g082460.t2/Bo8g082460.t1/Bo8g082460.t3	0.0144707
	GO:0042744	hydrogen peroxide catabolic process	7	Bo5g030530.t1/Bo9g084570.t2/Bo2g006940.t1/Bo9g175880.t1/Bo1g078620.t1/Bo1g003570.t1/Bo3g167210.t1	0.0147714
	GO:0010628	positive regulation of gene expression	4	Bo7g100660.t3/Bo01282s010.t3/Bo01282s010.t1/Bo01282s010.t2	0.0155665
	GO:0009308	amine metabolic process	2	Bo2g105250.t1/Bo2g105250.t3	0.0169283
	GO:0044257	cellular protein catabolic process	2	Bo7g077530.t1/Bo7g077530.t2	0.0169283
	GO:0045717	negative regulation of fatty acid biosynthetic process	2	Bo1g065040.t1/Bo2g137030.t1	0.0169283
	GO:0007165	signal transduction	11	Bo3g023800.t1/novel350.t1/Bo1g007450.t1/Bo1g010060.t1/Bo5g145040.t3/Bo5g126210.t1/Bo1g010070.t1/Bo8g095680.t1/Bo9g011330.t1/Bo6g089200.t1/Bo7g119650.t1	0.0201555
	GO:0071398	cellular response to fatty acid	2	Bo5g005140.t1/Bo8g108490.t4	0.020412
	GO:0046470	phosphatidylcholine metabolic process	3	Bo3g180990.t3/Bo6g039560.t1/Bo5g126610.t1	0.0230911
	GO:0033500	carbohydrate homeostasis	2	Bo1g006090.t4/Bo1g006090.t1	0.0241657
	GO:0009435	NAD biosynthetic process	2	Bo9g165660.t1/Bo6g033210.t1	0.0281768
	GO:0010325	raffinose family oligosaccharide biosynthetic process	2	Bo3g185500.t2/Bo2g020750.t1	0.0281768
	GO:0071260	cellular response to mechanical stimulus	2	Bo1g006090.t4/Bo1g006090.t1	0.0281768
	GO:0048658	anther wall tapetum development	3	Bo5g007310.t1/Bo3g091780.t4/Bo7g016210.t2	0.0296679
	GO:0030001	metal ion transport	6	Bo01260s010.t1/Bo2g165750.t3/Bo4g186490.t2/Bo2g004040.t4/Bo2g004040.t3/Bo8g117890.t1	0.0313715
	GO:0010623	developmental programmed cell death	2	Bo2g127490.t1/Bo7g082180.t4	0.0324334
	GO:0009097	isoleucine biosynthetic process	4	Bo1g099920.t2/novel4994.t2/novel4994.t5/novel4994.t1	0.0364799
	GO:0033358	UDP-L-arabinose biosynthetic process	2	Bo1g022460.t2/Bo9g028910.t1	0.0369236
	GO:0045227	capsule polysaccharide biosynthetic process	2	Bo1g022460.t2/Bo9g028910.t1	0.0369236
	GO:0051453	regulation of intracellular pH	4	Bo3g086800.t1/Bo6g124380.t2/Bo6g124380.t1/Bo3g124970.t1	0.0383863
	GO:0006878	cellular copper ion homeostasis	3	Bo3g018290.t1/Bo2g026900.t1/Bo6g070060.t1	0.0398044
	GO:0007231	osmosensory signaling pathway	2	Bo1g006090.t4/Bo1g006090.t1	0.0416362
	GO:0016050	vesicle organization	2	Bo2g051200.t1/Bo9g004520.t3	0.0416362
	GO:0080037	negative regulation of cytokinin-activated signaling pathway	2	Bo6g125560.t1/novel5439.t1	0.0416362
	GO:0042542	response to hydrogen peroxide	8	Bo5g030530.t1/Bo6g087900.t1/Bo6g062160.t1/Bo6g087900.t2/Bo6g062160.t2/Bo7g087220.t2/Bo3g052590.t1/Bo3g167210.t1	0.0418406
	GO:0055088	lipid homeostasis	3	Bo1g037600.t1/Bo1g105310.t1/Bo1g037600.t2	0.0425785
	GO:0016444	somatic cell DNA recombination	3	Bo8g051210.t1/Bo7g005850.t3/Bo7g005850.t2	0.0454469
	GO:0007264	small GTPase mediated signal transduction	2	Bo2g009410.t1/Bo9g173960.t2	0.0465601
Molecular Function	GO:0016298	lipase activity	14	Bo4g106440.t2/Bo2g086530.t2/Bo7g061770.t4/Bo5g029180.t3/Bo7g061790.t3/Bo01443s010.t1/Bo2g086520.t1/Bo7g061790.t2/Bo1g037600.t1/Bo01443s010.t3/Bo2g086530.t3/novel4323.t1/Bo2g086530.t1/Bo1g037600.t2	4.80927e-11
	GO:0004650	polygalacturonase activity	12	Bo3g061470.t1/Bo2g149650.t1/Bo3g061450.t1/Bo4g154060.t1/Bo8g001120.t1/Bo5g140140.t2/Bo3g061470.t3/Bo01081s040.t3/Bo3g143430.t2/Bo3g143430.t1/Bo1g146120.t2/Bo5g146690.t2	9.07874e-09
	GO:0030599	pectinesterase activity	13	Bo9g175460.t1/Bo4g005770.t1/Bo3g039470.t1/Bo1g150470.t1/Bo4g197460.t2/Bo9g175470.t1/Bo3g039470.t2/Bo9g066840.t1/Bo9g008810.t1/Bo2g008620.t1/Bo4g018540.t2/Bo9g173820.t1/Bo4g024410.t1	1.41701e-07
	GO:0008289	lipid binding	23	Bo3g004440.t2/Bo3g170820.t1/Bo9g175600.t1/Bo2g053950.t1/novel4527.t1/Bo9g175590.t1/Bo6g101330.t1/Bo2g008670.t22/Bo2g008670.t25/Bo2g137120.t1/Bo7g081500.t2/Bo2g123290.t2/Bo3g047220.t1/Bo7g081500.t1/Bo2g111860.t2/Bo9g083170.t1/Bo3g170820.t2/Bo1g059070.t1/Bo2g166030.t2/Bo3g184900.t1/Bo9g139360.t3/Bo2g130160.t1/Bo3g071470.t1	2.5695e-07
	GO:0045330	aspartyl esterase activity	12	Bo9g175460.t1/Bo4g005770.t1/Bo3g039470.t1/Bo1g150470.t1/Bo4g197460.t2/Bo9g175470.t1/Bo3g039470.t2/Bo9g008810.t1/Bo2g008620.t1/Bo4g018540.t2/Bo9g173820.t1/Bo4g024410.t1	3.64524e-07
	GO:0016762	xyloglucan:xyloglucosyl transferase activity	9	Bo7g031510.t2/Bo7g031510.t3/Bo1g014320.t1/Bo2g030310.t1/Bo1g040530.t1/Bo7g114390.t1/Bo9g133260.t1/Bo3g175630.t2/Bo3g175630.t1	1.95681e-06
	GO:0004553	hydrolase activity, hydrolyzing O-glycosyl compounds	9	Bo7g031510.t2/Bo7g031510.t3/Bo1g014320.t1/Bo2g030310.t1/Bo1g040530.t1/Bo7g114390.t1/Bo9g133260.t1/Bo3g175630.t2/Bo3g175630.t1	4.08845e-06
	GO:0003785	actin monomer binding	6	Bo7g113720.t1/Bo7g005460.t1/Bo8g102560.t1/Bo1g016530.t1/Bo9g027890.t1/Bo9g126170.t1	4.10359e-06
	GO:0005179	hormone activity	9	Bo3g143300.t1/novel8033.t1/Bo5g054710.t1/Bo3g027050.t1/Bo4g179510.t2/Bo7g048330.t1/Bo2g011740.t1/Bo7g106350.t1/Bo7g031220.t1	4.69624e-06
	GO:0005351	sugar:proton symporter activity	10	Bo6g022050.t2/Bo1g150170.t1/Bo6g022050.t1/Bo5g078680.t1/Bo3g074600.t1/Bo5g144920.t1/Bo6g121160.t1/Bo3g048380.t1/Bo8g112260.t1/Bo3g071790.t1	4.98907e-06
	GO:0046910	pectinesterase inhibitor activity	10	Bo4g005770.t1/Bo3g039470.t1/Bo1g150470.t1/Bo4g197460.t2/Bo3g039470.t2/Bo9g066840.t1/Bo4g018540.t2/Bo9g173820.t1/Bo9g036870.t1/Bo4g024410.t1	2.60821e-05
	GO:0015145	monosaccharide transmembrane transporter activity	5	Bo1g150170.t1/Bo3g074600.t1/Bo5g144920.t1/Bo8g112260.t1/Bo3g071790.t1	4.28994e-05
	GO:0047911	galacturan 1,4-alpha-galacturonidase activity	4	Bo8g001120.t1/Bo5g140140.t2/Bo3g143430.t2/Bo3g143430.t1	5.15422e-05
	GO:0016410	N-acyltransferase activity	4	Bo3g096370.t3/Bo3g096370.t4/Bo3g096370.t2/Bo9g027520.t1	7.60576e-05
	GO:0052716	hydroquinone:oxygen oxidoreductase activity	4	Bo2g003950.t2/Bo4g187380.t1/Bo2g025180.t1/Bo4g029820.t1	7.60576e-05
	GO:0102483	scopolin beta-glucosidase activity	8	Bo2g086540.t1/Bo3g112280.t1/Bo7g082190.t1/Bo7g031500.t3/Bo8g094910.t2/Bo8g094910.t1/Bo4g098550.t2/Bo5g042760.t2	0.000217935
	GO:0004565	beta-galactosidase activity	6	Bo1g006810.t1/Bo9g151560.t1/Bo7g117160.t2/Bo3g019600.t3/Bo3g019600.t1/Bo3g019600.t2	0.000232523
	GO:0004197	cysteine-type endopeptidase activity	12	Bo8g006030.t3/Bo7g104290.t2/Bo5g007380.t2/Bo5g007380.t1/Bo8g006030.t1/Bo4g145940.t1/Bo1g008620.t2/Bo2g127490.t1/Bo1g008620.t3/Bo1g008620.t1/Bo7g082180.t4/Bo4g078510.t1	0.000331903
	GO:0005534	galactose binding	4	Bo2g137120.t1/Bo7g081500.t2/Bo7g081500.t1/Bo1g055160.t1	0.000337
	GO:0080073	spermidine:coumaroyl CoA N-acyltransferase activity	4	Bo3g096370.t3/Bo3g096370.t4/Bo3g096370.t2/Bo9g027520.t1	0.000426278
	GO:0000234	phosphoethanolamine N-methyltransferase activity	3	Bo6g087680.t1/Bo6g014430.t2/Bo5g121380.t2	0.000924351
	GO:0004869	cysteine-type endopeptidase inhibitor activity	6	Bo3g026520.t1/Bo4g047270.t2/Bo3g026520.t2/Bo4g177700.t1/Bo8g044700.t1/Bo9g069620.t1	0.00108623
	GO:0008422	beta-glucosidase activity	8	Bo2g086540.t1/Bo3g112280.t1/Bo7g082190.t1/Bo7g031500.t3/Bo8g094910.t2/Bo8g094910.t1/Bo4g098550.t2/Bo5g042760.t2	0.00129408
	GO:0008131	primary amine oxidase activity	3	Bo7g113870.t1/Bo2g105250.t1/Bo2g105250.t3	0.00263742
	GO:0020037	heme binding	20	Bo8g065240.t1/Bo4g154320.t1/Bo6g086930.t1/Bo5g030530.t1/Bo9g076040.t1/Bo4g148350.t2/Bo1g143810.t1/Bo9g025970.t1/Bo9g025970.t2/Bo2g006940.t1/Bo5g023420.t1/Bo9g175880.t1/Bo5g128980.t2/Bo1g078620.t1/Bo7g096360.t1/Bo1g003570.t1/Bo7g082490.t1/novel4420.t1/Bo5g128960.t1/Bo3g167210.t1	0.00295343
	GO:0008506	sucrose:proton symporter activity	3	Bo2g075090.t1/Bo3g074600.t1/Bo6g092910.t1	0.00393567
	GO:0016491	oxidoreductase activity	19	Bo3g065530.t1/Bo5g132560.t1/Bo1g138380.t1/Bo3g185350.t6/Bo3g065520.t1/Bo5g132570.t1/Bo3g185350.t1/Bo1g138360.t2/Bo5g048450.t2/Bo3g179600.t1/Bo1g034540.t1/Bo9g059980.t1/Bo4g187380.t1/Bo00615s210.t2/Bo2g025180.t1/Bo4g029820.t1/Bo5g042850.t1/Bo5g064310.t1/novel4698.t1	0.00498682
	GO:0008553	hydrogen-exporting ATPase activity, phosphorylative mechanism	6	Bo3g086800.t1/Bo6g124380.t2/Bo6g124380.t1/Bo01298s020.t1/Bo3g124970.t1/Bo7g110590.t1	0.00765689
	GO:0015171	amino acid transmembrane transporter activity	7	Bo1g055040.t1/Bo6g113080.t1/Bo7g050140.t2/Bo5g051840.t1/Bo4g140500.t1/Bo9g048850.t1/Bo6g003560.t1	0.00964784
	GO:0052654	L-leucine transaminase activity	3	novel4994.t2/novel4994.t5/novel4994.t1	0.0111921
	GO:0052655	L-valine transaminase activity	3	novel4994.t2/novel4994.t5/novel4994.t1	0.0111921
	GO:0052656	L-isoleucine transaminase activity	3	novel4994.t2/novel4994.t5/novel4994.t1	0.0111921
	GO:0009815	1-aminocyclopropane-1-carboxylate oxidase activity	3	Bo5g005140.t1/Bo8g108490.t4/Bo9g037370.t2	0.0125992
	GO:0004096	catalase activity	3	Bo5g030530.t1/Bo4g148350.t2/Bo3g167210.t1	0.0157038
	GO:0005200	structural constituent of cytoskeleton	6	Bo4g030350.t1/Bo1g070760.t1/Bo2g026760.t1/Bo3g117300.t1/Bo3g031870.t1/Bo4g187100.t1	0.01636
	GO:0052593	tryptamine:oxygen oxidoreductase (deaminating) activity	2	Bo2g105250.t1/Bo2g105250.t3	0.0169283
	GO:0052594	aminoacetone:oxygen oxidoreductase(deaminating) activity	2	Bo2g105250.t1/Bo2g105250.t3	0.0169283
	GO:0052595	aliphatic-amine oxidase activity	2	Bo2g105250.t1/Bo2g105250.t3	0.0169283
	GO:0052596	phenethylamine:oxygen oxidoreductase (deaminating) activity	2	Bo2g105250.t1/Bo2g105250.t3	0.0169283
	GO:0016705	oxidoreductase activity, with incorporation or reduction of molecular oxygen	6	Bo4g154320.t1/Bo9g076040.t1/Bo5g023420.t1/Bo5g128980.t2/Bo7g096360.t1/Bo5g128960.t1	0.017888
	GO:0052793	pectin acetylesterase activity	3	Bo7g016080.t2/Bo2g127040.t1/Bo2g127040.t2	0.0192001
	GO:0015293	symporter activity	6	Bo7g050140.t2/Bo5g051840.t1/Bo4g187910.t1/Bo4g140500.t1/Bo2g127110.t2/Bo9g048850.t1	0.019511
	GO:0016746	transferase activity, transferring acyl groups	5	Bo2g146600.t1/Bo2g146570.t1/Bo9g166570.t1/Bo4g177790.t1/Bo7g115040.t2	0.0200126
	GO:0004623	phospholipase A2 activity	2	Bo1g037600.t1/Bo1g037600.t2	0.020412
	GO:0005093	Rab GDP-dissociation inhibitor activity	2	Bo2g009410.t1/Bo9g173960.t2	0.020412
	GO:0004084	branched-chain-amino-acid transaminase activity	3	novel4994.t2/novel4994.t5/novel4994.t1	0.0210962
	GO:0003779	actin binding	7	Bo9g107090.t1/Bo2g047920.t1/Bo3g178180.t2/Bo3g023190.t3/Bo7g110430.t1/Bo8g102560.t2/Bo4g142600.t2	0.0231752
	GO:0071949	FAD binding	7	Bo4g194840.t1/Bo7g113870.t1/Bo9g059980.t1/Bo1g112360.t1/Bo5g042850.t1/Bo5g064310.t1/novel4698.t1	0.0239982
	GO:0008970	phosphatidylcholine 1-acylhydrolase activity	3	Bo4g052620.t1/Bo3g024990.t2/Bo8g006020.t1	0.0273772
	GO:0000774	adenyl-nucleotide exchange factor activity	2	Bo5g139370.t2/Bo5g139370.t1	0.0281768
	GO:0016208	AMP binding	2	Bo1g139730.t3/Bo1g139730.t2	0.0281768
	GO:0042409	caffeoyl-CoA O-methyltransferase activity	2	Bo2g056380.t1/Bo3g139980.t1	0.0324334
	GO:0050373	UDP-arabinose 4-epimerase activity	2	Bo1g022460.t2/Bo9g028910.t1	0.0369236
	GO:0070006	metalloaminopeptidase activity	3	Bo4g024430.t2/Bo7g117210.t1/Bo5g145460.t2	0.0371255
	GO:0008378	galactosyltransferase activity	3	Bo5g086740.t2/Bo5g086740.t1/Bo5g086740.t3	0.0398044
	GO:0008878	glucose-1-phosphate adenylyltransferase activity	2	Bo7g119310.t1/Bo7g030920.t1	0.0465601
Cellular Component	GO:0012511	monolayer-surrounded lipid storage body	25	Bo3g004460.t2/Bo2g008690.t1/Bo3g004450.t1/Bo3g004440.t2/Bo3g004450.t2/Bo9g175600.t1/Bo2g008690.t2/Bo9g175580.t2/Bo3g004430.t2/Bo9g175570.t1/Bo9g175590.t1/Bo2g008680.t2/Bo7g098870.t1/Bo2g008670.t22/Bo2g008670.t25/Bo9g175560.t1/Bo3g004450.t3/Bo3g004420.t1/Bo4g158870.t1/Bo3g004460.t4/Bo3g004450.t5/Bo3g004430.t3/Bo2g008670.t27/Bo2g008660.t1/Bo2g008690.t3	4.17717e-28
	GO:0070505	pollen coat	10	Bo4g106440.t2/Bo3g004440.t2/Bo9g175600.t1/Bo2g086530.t2/Bo9g175590.t1/Bo2g008670.t22/Bo2g086520.t1/Bo2g008670.t25/Bo2g086530.t3/Bo2g086530.t1	8.8875e-14
	GO:0031225	anchored component of membrane	28	Bo8g092140.t1/Bo4g014580.t1/Bo3g035840.t1/novel468.t1/novel252.t1/Bo4g191210.t1/Bo3g065080.t1/Bo7g115080.t1/Bo5g004170.t1/Bo7g111470.t2/Bo3g076200.t1/Bo3g047220.t1/Bo3g173990.t1/Bo2g111860.t2/Bo9g083170.t1/novel468.t2/Bo2g140480.t1/Bo9g126090.t1/Bo3g055000.t1/Bo1g051360.t1/Bo4g140450.t1/Bo7g098350.t1/Bo2g166030.t2/Bo3g184900.t1/Bo2g003890.t1/Bo2g164020.t2/Bo6g051260.t1/Bo3g037420.t1	1.34014e-09
	GO:0000323	lytic vacuole	5	Bo7g104290.t2/Bo4g145940.t1/Bo1g008620.t2/Bo1g008620.t3/Bo1g008620.t1	6.13547e-06
	GO:0031012	extracellular matrix	7	Bo3g004440.t2/Bo9g175600.t1/Bo9g175590.t1/Bo2g008670.t22/Bo2g008670.t25/Bo3g055000.t1/Bo2g168160.t1	8.92627e-06
	GO:0005887	integral component of plasma membrane	19	Bo6g022050.t2/Bo1g150170.t1/Bo6g022050.t1/Bo1g053700.t2/Bo2g075090.t1/Bo5g078680.t1/Bo3g074600.t1/Bo1g006090.t4/Bo1g006090.t1/Bo5g144920.t1/Bo6g121160.t1/Bo3g048380.t1/Bo3g021260.t1/Bo8g112260.t1/Bo6g092910.t1/Bo01074s050.t2/Bo2g011110.t2/Bo3g071790.t1/Bo8g077260.t1	2.12197e-05
	GO:0005764	lysosome	11	Bo8g006030.t3/Bo7g104290.t2/Bo5g007380.t2/Bo5g007380.t1/Bo8g006030.t1/Bo7g077530.t1/Bo4g145940.t1/Bo7g077530.t2/Bo2g127490.t1/Bo7g082180.t4/Bo4g078510.t1	2.80216e-05
	GO:0005615	extracellular space	16	Bo8g006030.t3/Bo7g104290.t2/Bo5g007380.t2/Bo3g157140.t1/Bo5g007380.t1/Bo7g113870.t1/Bo7g045760.t2/Bo8g006030.t1/Bo5g058430.t1/Bo4g145940.t1/Bo3g143760.t1/Bo2g127490.t1/Bo7g082180.t4/Bo2g166140.t1/Bo4g139540.t1/Bo4g078510.t1	3.22387e-05
	GO:0005856	cytoskeleton	15	Bo7g113720.t1/Bo4g030350.t1/Bo7g005460.t1/Bo8g102560.t1/Bo1g016530.t1/Bo1g070760.t1/Bo2g026760.t1/Bo3g178180.t2/Bo3g117300.t1/Bo9g027890.t1/Bo8g102560.t2/Bo3g031870.t1/Bo4g187100.t1/Bo4g142600.t2/Bo9g126170.t1	9.14618e-05
	GO:0046658	anchored component of plasma membrane	17	novel468.t1/Bo3g065080.t1/Bo7g115080.t1/Bo5g004170.t1/Bo7g111470.t2/Bo3g047220.t1/Bo3g173990.t1/Bo2g111860.t2/Bo9g083170.t1/novel468.t2/Bo2g140480.t1/Bo7g098350.t1/Bo2g166030.t2/Bo3g003840.t1/Bo1g054940.t1/Bo3g037420.t1/Bo1g022280.t3	0.000482065
	GO:0090406	pollen tube	7	Bo9g175460.t1/Bo4g005770.t1/Bo3g039470.t1/Bo4g197460.t2/Bo3g039470.t2/Bo2g008620.t1/Bo1g051360.t1	0.000878553
	GO:0005884	actin filament	4	Bo9g107090.t1/Bo2g047920.t1/Bo3g023190.t3/Bo7g110430.t1	0.00242471
	GO:0005938	cell cortex	7	Bo7g113720.t1/Bo7g005460.t1/Bo8g102560.t1/Bo1g016530.t1/Bo5g145040.t3/Bo9g027890.t1/Bo9g126170.t1	0.0025422
	GO:0031464	Cul4A-RING E3 ubiquitin ligase complex	2	Bo4g034470.t2/Bo4g034470.t1	0.0465601
