# Supplementary material for: Comparative Transcriptome Analysis Reveals a Potential Regulatory Network for Ogura Cytoplasmic Male Sterility in Cabbage (Brassica oleracea L.)
Source: Int J Mol Sci. 2023 Apr 4;24(7):6703. doi: 10.3390/ijms24076703 (PMC10094764; doi:10.3390/ijms24076703)
Supplement: Supplementary file 1 [file ijms-24-06703-s001.zip › Table S2 The 1287 core DEGs annotated using seven databases.xlsx]

## Sheet: pollen development
id	A1（19-616）	A2（19-616）	B1（19-2167）	B2（19-2167）	C1（FR2202)	C2（FR2202)	Uniprot	Pathway	Nr	GO	Pfam	eggNOG	KEGG
Bo01443s010.t1	0.904839	1.18531	0	0	0.280489	2.18201	APG_BRANA`Anther-specific proline-rich protein APG (Fragment)	-	PREDICTED: anther-specific proline-rich protein APG	GO:0003674`molecular_function`molecular_function;GO:0006629`lipid metabolic process`biological_process	-	-	-
Bo5g029180.t3	2.14012	3.31783	0	0.005737	2.41719	5.27385	APG_BRANA`Anther-specific proline-rich protein APG (Fragment)	-	PREDICTED: anther-specific proline-rich protein APG	GO:0003674`molecular_function`molecular_function;GO:0006629`lipid metabolic process`biological_process	-	-	-
Bo7g061770.t4	1.74517	1.81646	0	0	2.85274	12.9411	APG_BRANA`Anther-specific proline-rich protein APG (Fragment)	-	PREDICTED: anther-specific proline-rich protein APG	GO:0006629`lipid metabolic process`biological_process;GO:0003674`molecular_function`molecular_function	PF10714.6`LEA_6`Late embryogenesis abundant protein 18	-	-
Bo3g185030.t1	0.079332	0.10172	0	0	0.12979	0.179503	CALS3_ARATH`Callose synthase 3	-		GO:0009058`biosynthetic process`biological_process;GO:0016757`transferase activity, transferring glycosyl groups`molecular_function;GO:0043234`protein complex`cellular_component;GO:0005575`cellular_component`cellular_component;GO:0005886`plasma membrane`cellular_component;GO:0005975`carbohydrate metabolic process`biological_process;GO:0071554`cell wall organization or biogenesis`biological_proces…	-	-	K11000`CALS
Bo2g056380.t1	1.81047	1.2381	0	0	0	14.8787	CAMT1_ARATH`Putative caffeoyl-CoA O-methyltransferase At1g67980	-	unnamed protein product	GO:0008168`methyltransferase activity`molecular_function;GO:0043167`ion binding`molecular_function;GO:0019748`secondary metabolic process`biological_process;GO:0005829`cytosol`cellular_component;GO:0009058`biosynthetic process`biological_process	PF04043.12`PMEI`Plant invertase/pectin methylesterase inhibitor	ENOG410YUTE;ENOG410IYX7	-
Bo3g139980.t1	5.47721	8.88979	0.712326	1.00721	9.88697	12.8174	CAMT1_ARATH`Putative caffeoyl-CoA O-methyltransferase At1g67980	Phenylpropanoid biosynthesis`ko00940;Flavonoid biosynthesis`ko00941;Phenylalanine metabolism`ko00360;Stilbenoid, diarylheptanoid and gingerol biosynthesis`ko00945	PREDICTED: putative caffeoyl-CoA O-methyltransferase At1g67980	GO:0005829`cytosol`cellular_component;GO:0009058`biosynthetic process`biological_process;GO:0019748`secondary metabolic process`biological_process;GO:0008168`methyltransferase activity`molecular_function;GO:0043167`ion binding`molecular_function	PF05978.13`UNC-93`Ion channel regulatory protein UNC-93;PF00083.21`Sugar_tr`Sugar (and other) transporter;PF07690.13`MFS_1`Major Facilitator Superfamily	ENOG410XNQK;KOG0254	K00588`E2.1.1.104
Bo3g179600.t1	0.158918	0.326026	0	0	0.642899	0.575329	CCR1_ARATH`Cinnamoyl-CoA reductase 1	-	unnamed protein product, partial	GO:0016491`oxidoreductase activity`molecular_function;GO:0006950`response to stress`biological_process;GO:0008150`biological_process`biological_process;GO:0005829`cytosol`cellular_component;GO:0009058`biosynthetic process`biological_process;GO:0003674`molecular_function`molecular_function;GO:0019748`secondary metabolic process`biological_process	PF03134.16`TB2_DP1_HVA22`TB2/DP1, HVA22 family;PF10066.6`DUF2304`Uncharacterized conserved protein (DUF2304)	KOG1726;COG5052	-
Bo5g048450.t2	0.218746	0.320547	0	0	0.666806	0.447813	CCR1_ARATH`Cinnamoyl-CoA reductase 1	-	unnamed protein product, partial	GO:0016491`oxidoreductase activity`molecular_function;GO:0008150`biological_process`biological_process;GO:0006950`response to stress`biological_process;GO:0005829`cytosol`cellular_component;GO:0009058`biosynthetic process`biological_process;GO:0019748`secondary metabolic process`biological_process;GO:0003674`molecular_function`molecular_function	PF02219.14`MTHFR`Methylenetetrahydrofolate reductase	KOG0564;COG0685	-
Bo7g066970.t2	0.178221	0.34071	0.024595	0.039494	0.425134	0.198595	CESA4_ARATH`Cellulose synthase A catalytic subunit 4 [UDP-forming]	-	PREDICTED: cellulose synthase A catalytic subunit 4	GO:0007049`cell cycle`biological_process;GO:0051301`cell division`biological_process;GO:0009058`biosynthetic process`biological_process;GO:0016757`transferase activity, transferring glycosyl groups`molecular_function;GO:0043167`ion binding`molecular_function;GO:0005575`cellular_component`cellular_component;GO:0005794`Golgi apparatus`cellular_component;GO:0005886`plasma membrane`cellular_component…	PF02449.12`Glyco_hydro_42`Beta-galactosidase;PF13364.3`BetaGal_dom4_5`Beta-galactosidase jelly roll domain;PF02837.15`Glyco_hydro_2_N`Glycosyl hydrolases family 2, sugar binding domain;PF02140.15`Gal_Lectin`Galactose binding lectin domain;PF01301.16`Glyco_hydro_35`Glycosyl hydrolases family 35	KOG0496;COG1874	K10999`CESA
Bo7g106250.t1	0.240741	0.435343	0.05887	0.066502	0.518038	0.254975	CESA8_ARATH`Cellulose synthase A catalytic subunit 8 [UDP-forming]	-	PREDICTED: cellulose synthase A catalytic subunit 8	GO:0005575`cellular_component`cellular_component;GO:0043167`ion binding`molecular_function;GO:0016757`transferase activity, transferring glycosyl groups`molecular_function;GO:0051301`cell division`biological_process;GO:0009058`biosynthetic process`biological_process;GO:0005618`cell wall`cellular_component;GO:0007049`cell cycle`biological_process;GO:0071554`cell wall organization or biogenesis`bio…	-	ENOG410IF37;ENOG410Y2C5	K10999`CESA
Bo6g068550.t1	2.4683	4.63222	0.248848	0.267722	1.64878	4.31119	CFI_RAPSA`Chalcone flavonone isomerase	Flavonoid biosynthesis`ko00941	PREDICTED: chalcone--flavonone isomerase-like	GO:0009058`biosynthetic process`biological_process;GO:0016853`isomerase activity`molecular_function	PF00484.16`Pro_CA`Carbonic anhydrase	KOG1578;COG0288	K01859`E5.5.1.6
Bo01443s010.t3	0.313223	0.61463	0	0	0.846336	2.8666	GDSL esterase/lipase At1g20120	-	PREDICTED: anther-specific proline-rich protein APG	GO:0003674`molecular_function`molecular_function;GO:0005576`extracellular region`cellular_component;GO:0009056`catabolic process`biological_process;GO:0006629`lipid metabolic process`biological_process	PF03222.10`Trp_Tyr_perm`Tryptophan/tyrosine permease family;PF01490.15`Aa_trans`Transmembrane amino acid transporter protein	COG0814;KOG1303	-
Bo7g061790.t2	1.93549	5.23869	0	0	6.13456	10.8368	GDSL esterase/lipase At1g20120	-	PREDICTED: GDSL esterase/lipase At1g20120	GO:0009056`catabolic process`biological_process;GO:0005576`extracellular region`cellular_component;GO:0006629`lipid metabolic process`biological_process;GO:0003674`molecular_function`molecular_function	PF09265.7`Cytokin-bind`Cytokinin dehydrogenase 1, FAD and cytokinin binding	KOG1231;COG0277	-
Bo7g061790.t3	0.925046	1.64073	0	0	0.676178	2.74426	GDSL esterase/lipase At1g20120	-	PREDICTED: GDSL esterase/lipase At1g20120	GO:0003674`molecular_function`molecular_function;GO:0009056`catabolic process`biological_process;GO:0005576`extracellular region`cellular_component;GO:0006629`lipid metabolic process`biological_process	-	-	-
Bo6g032890.t1	54.1952	32.1659	5.97873	4.29543	14.7792	38.4152	GDSL esterase/lipase At1g54020	-	GDSL esterase/lipase At1g54020-like precursor	GO:0005576`extracellular region`cellular_component;GO:0009056`catabolic process`biological_process;GO:0006629`lipid metabolic process`biological_process;GO:0003674`molecular_function`molecular_function;GO:0005773`vacuole`cellular_component	PF00190.19`Cupin_1`Cupin	ENOG410YATH;ENOG410IHSE	-
Bo2g116840.t1	0.182618	0.354021	0	0	0.470208	0.315308	GDSL esterase/lipase At5g42170	-	PREDICTED: GDSL esterase/lipase At5g42170 isoform X1	GO:0006629`lipid metabolic process`biological_process;GO:0005576`extracellular region`cellular_component;GO:0009056`catabolic process`biological_process;GO:0003674`molecular_function`molecular_function	PF00348.14`polyprenyl_synt`Polyprenyl synthetase	COG0142;KOG0776	-
Bo2g116840.t6	0.141614	0.177105	0	0	0.281813	0.202988	GDSL esterase/lipase At5g42170	-	PREDICTED: GDSL esterase/lipase At5g42170 isoform X1	GO:0005576`extracellular region`cellular_component;GO:0009056`catabolic process`biological_process;GO:0006629`lipid metabolic process`biological_process;GO:0003674`molecular_function`molecular_function	PF12799.4`LRR_4`Leucine Rich repeats (2 copies);PF08263.9`LRRNT_2`Leucine rich repeat N-terminal domain;PF13855.3`LRR_8`Leucine rich repeat;PF00560.30`LRR_1`Leucine Rich Repeat	ENOG41107RG;ENOG410JTKR	-
Bo2g086520.t1	4.90756	5.79368	0	0.017093	1.97382	6.98575	GDSL esterase/lipase EXL4	-	PREDICTED: GDSL esterase/lipase EXL4-like	GO:0006629`lipid metabolic process`biological_process;GO:0005575`cellular_component`cellular_component;GO:0005576`extracellular region`cellular_component;GO:0009056`catabolic process`biological_process;GO:0003674`molecular_function`molecular_function	PF01248.23`Ribosomal_L7Ae`Ribosomal protein L7Ae/L30e/S12e/Gadd45 family	COG1358;KOG3387	-
Bo4g106440.t2	7.58094	7.78417	0	0	3.22846	14.0777	GDSL esterase/lipase EXL4	-	PREDICTED: GDSL esterase/lipase EXL4-like	GO:0006629`lipid metabolic process`biological_process;GO:0005575`cellular_component`cellular_component;GO:0005576`extracellular region`cellular_component;GO:0009056`catabolic process`biological_process;GO:0003674`molecular_function`molecular_function	PF05600.9`DUF773`Protein of unknown function (DUF773);PF04157.13`EAP30`EAP30/Vps36 family;PF02601.12`Exonuc_VII_L`Exonuclease VII, large subunit	ENOG410XPVM;KOG3341	-
Bo2g086530.t1	1.69052	1.57973	0.049013	0	0.684334	5.65199	GDSL esterase/lipase EXL6	-	PREDICTED: GDSL esterase/lipase EXL6	GO:0003674`molecular_function`molecular_function;GO:0005576`extracellular region`cellular_component;GO:0009056`catabolic process`biological_process;GO:0006629`lipid metabolic process`biological_process;GO:0005575`cellular_component`cellular_component	-	-	-
Bo2g086530.t2	2.98162	3.77697	0	0	0.997288	6.35959	GDSL esterase/lipase EXL6	-	PREDICTED: GDSL esterase/lipase EXL6	GO:0005575`cellular_component`cellular_component;GO:0006629`lipid metabolic process`biological_process;GO:0005576`extracellular region`cellular_component;GO:0009056`catabolic process`biological_process;GO:0003674`molecular_function`molecular_function	PF00241.17`Cofilin_ADF`Cofilin/tropomyosin-type actin-binding protein	ENOG41122P5;KOG1735	-
Bo2g086530.t3	0.641047	0.754295	0.010052	0	0.445052	1.90667	GDSL esterase/lipase EXL6	-	unnamed protein product	GO:0003674`molecular_function`molecular_function;GO:0005575`cellular_component`cellular_component;GO:0006629`lipid metabolic process`biological_process;GO:0009056`catabolic process`biological_process;GO:0005576`extracellular region`cellular_component	-	-	-
Bo3g184420.t1	27.6541	27.8172	5.59496	4.33817	17.9447	25.9106	GDSL esterase/lipase-like protein 25	-	PREDICTED: inactive GDSL esterase/lipase-like protein 25	GO:0005575`cellular_component`cellular_component;GO:0043226`organelle`cellular_component;GO:0005773`vacuole`cellular_component;GO:0008150`biological_process`biological_process;GO:0005622`intracellular`cellular_component;GO:0006810`transport`biological_process;GO:0003674`molecular_function`molecular_function;GO:0005783`endoplasmic reticulum`cellular_component	PF00022.16`Actin`Actin	COG5277;KOG0676	-
Bo3g143760.t1	1.57233	3.14523	0.358553	0.786927	9.05718	3.16238	OLE96_ARATH`Pollen-specific protein-like At4g18596	-		GO:0005615`extracellular space`cellular_component	-	-	-
Bo3g157140.t1	0.80532	0.590051	0	0	7.10199	1.3577	OLE96_ARATH`Pollen-specific protein-like At4g18596	-		GO:0005615`extracellular space`cellular_component	-	KOG2273;COG5391	-
Bo5g058430.t1	0.938937	0.579327	0.035498	0.015276	3.43976	0.484537	OLE96_ARATH`Pollen-specific protein-like At4g18596	-		GO:0005615`extracellular space`cellular_component	PF00046.26`Homeobox`Homeobox domain	ENOG410YSE9;ENOG410IX2W	-
Bo7g045760.t2	1.54748	2.68513	0	0.03905	6.39294	3.23478	OLE96_ARATH`Pollen-specific protein-like At4g18596	-		GO:0005615`extracellular space`cellular_component	PF00232.15`Glyco_hydro_1`Glycosyl hydrolase family 1	COG2723;KOG0626	-
Bo01081s040.t3	0.819146	0.928872	0	0.008484	5.29226	1.92023	PGLR_BRANA`Polygalacturonase	-	PREDICTED: polygalacturonase	GO:0005576`extracellular region`cellular_component;GO:0071554`cell wall organization or biogenesis`biological_process;GO:0005975`carbohydrate metabolic process`biological_process;GO:0005618`cell wall`cellular_component;GO:0016798`hydrolase activity, acting on glycosyl bonds`molecular_function	PF02628.12`COX15-CtaA`Cytochrome oxidase assembly protein;PF03151.13`TPT`Triose-phosphate Transporter family;PF00892.17`EamA`EamA-like transporter family	ENOG410IH5E;ENOG4110YP2	-
Bo1g146120.t2	0.971437	1.70156	0	0	2.14214	2.15135	PGLR_BRANA`Polygalacturonase	-	PREDICTED: polygalacturonase	GO:0016798`hydrolase activity, acting on glycosyl bonds`molecular_function;GO:0005975`carbohydrate metabolic process`biological_process;GO:0005618`cell wall`cellular_component;GO:0005576`extracellular region`cellular_component;GO:0071554`cell wall organization or biogenesis`biological_process	PF00230.17`MIP`Major intrinsic protein	KOG0223;COG0580	-
Bo2g149650.t1	2.21049	2.44628	0	0	10.0822	3.29968	PGLR_BRANA`Polygalacturonase	-	PREDICTED: polygalacturonase-like	GO:0005975`carbohydrate metabolic process`biological_process;GO:0005618`cell wall`cellular_component;GO:0016798`hydrolase activity, acting on glycosyl bonds`molecular_function;GO:0071554`cell wall organization or biogenesis`biological_process;GO:0005576`extracellular region`cellular_component	PF00407.16`Bet_v_1`Pathogenesis-related protein Bet v I family	ENOG41113R7;ENOG410JF95	-
Bo3g061450.t1	1.53131	1.52162	0	0	9.34693	2.32947	PGLR_BRANA`Polygalacturonase	-	PREDICTED: polygalacturonase-like	GO:0005975`carbohydrate metabolic process`biological_process;GO:0005618`cell wall`cellular_component;GO:0016798`hydrolase activity, acting on glycosyl bonds`molecular_function;GO:0071554`cell wall organization or biogenesis`biological_process;GO:0005576`extracellular region`cellular_component	PF03226.11`Yippee-Mis18`Yippee zinc-binding/DNA-binding /Mis18, centromere assembly;PF11648.5`RIG-I_C-RD`C-terminal domain of RIG-I	KOG3399;ENOG4111VJ1	-
Bo3g061470.t1	3.65109	5.55484	0	0	26.2611	7.27034	PGLR_BRANA`Polygalacturonase	-		GO:0071554`cell wall organization or biogenesis`biological_process;GO:0005576`extracellular region`cellular_component;GO:0005975`carbohydrate metabolic process`biological_process;GO:0005618`cell wall`cellular_component;GO:0016798`hydrolase activity, acting on glycosyl bonds`molecular_function	PF07690.13`MFS_1`Major Facilitator Superfamily;PF06609.10`TRI12`Fungal trichothecene efflux pump (TRI12);PF00083.21`Sugar_tr`Sugar (and other) transporter;PF12832.4`MFS_1_like`MFS_1 like family	-	-
Bo3g061470.t3	0.356652	0.326867	0	0	1.87022	0.574206	PGLR_BRANA`Polygalacturonase	-		GO:0071554`cell wall organization or biogenesis`biological_process;GO:0005576`extracellular region`cellular_component;GO:0016798`hydrolase activity, acting on glycosyl bonds`molecular_function;GO:0005618`cell wall`cellular_component;GO:0005975`carbohydrate metabolic process`biological_process	PF01255.16`Prenyltransf`Putative undecaprenyl diphosphate synthase	KOG1602;COG0020	-
Bo4g154060.t1	0.494422	0.84784	0	0	3.01653	0.714075	PGLR_VITVI`Probable polygalacturonase	-	PREDICTED: probable polygalacturonase	GO:0016798`hydrolase activity, acting on glycosyl bonds`molecular_function;GO:0005975`carbohydrate metabolic process`biological_process;GO:0005575`cellular_component`cellular_component	-	ENOG410JVUI;ENOG41105JU	-
Bo5g146690.t2	1.34918	2.13753	0.18768	0.22867	1.39037	3.21078	PGLR_VITVI`Probable polygalacturonase	-	PREDICTED: probable polygalacturonase	GO:0005975`carbohydrate metabolic process`biological_process;GO:0016798`hydrolase activity, acting on glycosyl bonds`molecular_function;GO:0005575`cellular_component`cellular_component	PF02107.13`FlgH`Flagellar L-ring protein;PF00403.23`HMA`Heavy-metal-associated domain	KOG1603;COG2608	-
Bo3g042110.t2	1.63922	0.694639	0.009652	0	0.135064	7.60859	PKSC_ARATH`Type III polyketide synthase C	-	PREDICTED: type III polyketide synthase C	GO:0005783`endoplasmic reticulum`cellular_component;GO:0009058`biosynthetic process`biological_process;GO:0008150`biological_process`biological_process;GO:0016746`transferase activity, transferring acyl groups`molecular_function	PF12799.4`LRR_4`Leucine Rich repeats (2 copies);PF13855.3`LRR_8`Leucine rich repeat;PF00560.30`LRR_1`Leucine Rich Repeat	KOG0619;COG4886	-
Bo3g042110.t3	1.78945	1.12802	0	0	1.91895	19.1338	PKSC_ARATH`Type III polyketide synthase C	-	PREDICTED: type III polyketide synthase C	GO:0016746`transferase activity, transferring acyl groups`molecular_function;GO:0008150`biological_process`biological_process;GO:0005783`endoplasmic reticulum`cellular_component;GO:0009058`biosynthetic process`biological_process	PF01544.15`CorA`CorA-like Mg2+ transporter protein	ENOG410XNNZ;KOG2662	-
Bo2g008620.t1	0.459908	0.134788	0.009439	0	0.969359	0.455892	PME1_ARATH`Pectinesterase 1	Pentose and glucuronate interconversions`ko00040;Starch and sucrose metabolism`ko00500	PREDICTED: pectinesterase PPME1-like	GO:0005618`cell wall`cellular_component;GO:0030154`cell differentiation`biological_process;GO:0040007`growth`biological_process;GO:0009056`catabolic process`biological_process;GO:0005794`Golgi apparatus`cellular_component;GO:0005783`endoplasmic reticulum`cellular_component;GO:0006950`response to stress`biological_process;GO:0005975`carbohydrate metabolic process`biological_process;GO:0003674`mole…	PF03051.12`Peptidase_C1_2`Peptidase C1-like family;PF00112.20`Peptidase_C1`Papain family cysteine protease;PF08246.9`Inhibitor_I29`Cathepsin propeptide inhibitor domain (I29)	KOG1542;COG4870	K01051`E3.1.1.11
Bo9g175460.t1	1.66147	2.53055	0	0	11.7212	2.58518	PME1_ARATH`Pectinesterase 1	Starch and sucrose metabolism`ko00500;Pentose and glucuronate interconversions`ko00040	PREDICTED: pectinesterase PPME1	GO:0005576`extracellular region`cellular_component;GO:0071554`cell wall organization or biogenesis`biological_process;GO:0005623`cell`cellular_component;GO:0000902`cell morphogenesis`biological_process;GO:0003674`molecular_function`molecular_function;GO:0005783`endoplasmic reticulum`cellular_component;GO:0005794`Golgi apparatus`cellular_component;GO:0006950`response to stress`biological_process;G…	PF17123.2`zf-RING_11`RING-like zinc finger;PF13920.3`zf-C3HC4_3`Zinc finger, C3HC4 type (RING finger);PF13445.3`zf-RING_UBOX`RING-type zinc-finger;PF00097.22`zf-C3HC4`Zinc finger, C3HC4 type (RING finger);PF12678.4`zf-rbx1`RING-H2 zinc finger domain;PF13639.3`zf-RING_2`Ring finger domain;PF14634.3`zf-RING_5`zinc-RING finger domain;PF13923.3`zf-C3HC4_2`Zinc finger, C3HC4 type (RING finger)	ENOG41121N2;KOG0800	K01051`E3.1.1.11
Bo9g008810.t1	0.570919	1.10795	0.011084	0	0.183596	0.535342	PME31_ARATH`Pectinesterase 31	Pentose and glucuronate interconversions`ko00040;Starch and sucrose metabolism`ko00500	PREDICTED: pectinesterase 31-like	GO:0003674`molecular_function`molecular_function;GO:0006950`response to stress`biological_process;GO:0005975`carbohydrate metabolic process`biological_process;GO:0071554`cell wall organization or biogenesis`biological_process;GO:0009056`catabolic process`biological_process	PF05957.10`DUF883`Bacterial protein of unknown function (DUF883)	ENOG410JVIF;ENOG41105VP	K01051`E3.1.1.11
Bo9g175470.t1	0.814694	1.82927	0	0.008124	5.26894	1.52625	PME49_ARATH`pectinesterase 49	-	PREDICTED: probable pectinesterase 49	GO:0009056`catabolic process`biological_process;GO:0005576`extracellular region`cellular_component;GO:0071554`cell wall organization or biogenesis`biological_process;GO:0003674`molecular_function`molecular_function;GO:0005975`carbohydrate metabolic process`biological_process;GO:0005618`cell wall`cellular_component	PF05071.13`NDUFA12`NADH ubiquinone oxidoreductase subunit NDUFA12	-	-
Bo3g039470.t1	3.38722	5.28453	0	0.010111	21.655	5.40135	PME5_ARATH`Pectinesterase 5	-	PREDICTED: pectinesterase 5	GO:0005618`cell wall`cellular_component;GO:0009056`catabolic process`biological_process;GO:0040007`growth`biological_process;GO:0030234`enzyme regulator activity`molecular_function;GO:0030154`cell differentiation`biological_process;GO:0003674`molecular_function`molecular_function;GO:0005975`carbohydrate metabolic process`biological_process;GO:0005886`plasma membrane`cellular_component;GO:0005794`…	PF04145.12`Ctr`Ctr copper transporter family	ENOG4111I8D;KOG3386	-
Bo3g039470.t2	0.338652	0.693439	0	0	4.9567	0.751899	PME5_ARATH`Pectinesterase 5	-	unnamed protein product	GO:0005576`extracellular region`cellular_component;GO:0071554`cell wall organization or biogenesis`biological_process;GO:0005623`cell`cellular_component;GO:0000902`cell morphogenesis`biological_process;GO:0005886`plasma membrane`cellular_component;GO:0005794`Golgi apparatus`cellular_component;GO:0005975`carbohydrate metabolic process`biological_process;GO:0003674`molecular_function`molecular_func…	PF03087.11`DUF241`Arabidopsis protein of unknown function;PF05055.9`DUF677`Protein of unknown function (DUF677);PF05633.8`DUF793`Protein of unknown function (DUF793)	-	-
Bo4g005770.t1	0.801286	1.11987	0	0	5.47262	1.27282	PME5_ARATH`Pectinesterase 5	-	PREDICTED: pectinesterase 5-like	GO:0005886`plasma membrane`cellular_component;GO:0005794`Golgi apparatus`cellular_component;GO:0005975`carbohydrate metabolic process`biological_process;GO:0003674`molecular_function`molecular_function;GO:0071554`cell wall organization or biogenesis`biological_process;GO:0005623`cell`cellular_component;GO:0005576`extracellular region`cellular_component;GO:0000902`cell morphogenesis`biological_pro…	PF10914.5`DUF2781`Protein of unknown function (DUF2781)	-	-
Bo4g197460.t2	0.402891	0.413273	0	0	3.13515	0.644206	PME5_ARATH`Pectinesterase 5	-	PREDICTED: pectinesterase 5-like	GO:0005618`cell wall`cellular_component;GO:0030154`cell differentiation`biological_process;GO:0030234`enzyme regulator activity`molecular_function;GO:0040007`growth`biological_process;GO:0009056`catabolic process`biological_process;GO:0005794`Golgi apparatus`cellular_component;GO:0005886`plasma membrane`cellular_component;GO:0005975`carbohydrate metabolic process`biological_process;GO:0003674`mol…	PF08123.10`DOT1`Histone methylation protein DOT1;PF13489.3`Methyltransf_23`Methyltransferase domain;PF13847.3`Methyltransf_31`Methyltransferase domain;PF06325.10`PrmA`Ribosomal protein L11 methyltransferase (PrmA);PF01209.15`Ubie_methyltran`ubiE/COQ5 methyltransferase family;PF05401.8`NodS`Nodulation protein S (NodS);PF00891.15`Methyltransf_2`O-methyltransferase;PF01189.14`Methyltr_RsmB-F`16S rRN…	ENOG410XP5G;KOG1269	-
Bo9g036870.t1	0.035165	0.10306	0.833573	1.65228	0	0	PMEI_ARATH`Pectinesterase inhibitor 10	-	PREDICTED: 21 kDa protein	GO:0030234`enzyme regulator activity`molecular_function;GO:0005576`extracellular region`cellular_component;GO:0071554`cell wall organization or biogenesis`biological_process;GO:0008150`biological_process`biological_process	PF13639.3`zf-RING_2`Ring finger domain;PF11793.5`FANCL_C`FANCL C-terminal domain;PF14634.3`zf-RING_5`zinc-RING finger domain;PF13923.3`zf-C3HC4_2`Zinc finger, C3HC4 type (RING finger);PF12861.4`zf-ANAPC11`Anaphase-promoting complex subunit 11 RING-H2 finger;PF17120.2`Zn_ribbon_17`Zinc-ribbon, C4HC2 type;PF13920.3`zf-C3HC4_3`Zinc finger, C3HC4 type (RING finger);PF17123.2`zf-RING_11`RING-like zinc…	ENOG41121N2;KOG0800	-
Bo4g018540.t2	0.019095	0.01399	9.256	9.68899	0.079519	0.288034	PMEI_ARATH`pectinesterase inhibitor 16	-	PREDICTED: probable pectinesterase/pectinesterase inhibitor 16	GO:0009056`catabolic process`biological_process;GO:0071554`cell wall organization or biogenesis`biological_process;GO:0005576`extracellular region`cellular_component;GO:0030234`enzyme regulator activity`molecular_function;GO:0003674`molecular_function`molecular_function;GO:0005975`carbohydrate metabolic process`biological_process;GO:0005618`cell wall`cellular_component	PF00403.23`HMA`Heavy-metal-associated domain	KOG1603;COG2608	-
Bo4g024410.t1	0.076922	0.195978	0.407504	0.917918	0	0.058016	PMEI_ARATH`pectinesterase inhibitor 17	Starch and sucrose metabolism`ko00500;Pentose and glucuronate interconversions`ko00040	PREDICTED: probable pectinesterase/pectinesterase inhibitor 17	GO:0005575`cellular_component`cellular_component;GO:0030234`enzyme regulator activity`molecular_function;GO:0009056`catabolic process`biological_process;GO:0005618`cell wall`cellular_component;GO:0008150`biological_process`biological_process;GO:0071554`cell wall organization or biogenesis`biological_process;GO:0005576`extracellular region`cellular_component;GO:0005975`carbohydrate metabolic proce…	PF03083.13`MtN3_slv`Sugar efflux transporter for intercellular exchange	ENOG4111M4R;KOG1623	K01051`E3.1.1.11
Bo9g173820.t1	0	0	0.506451	0.446523	0.020461	0.181578	PMEI_ARATH`pectinesterase inhibitor 51	-	PREDICTED: probable pectinesterase/pectinesterase inhibitor 51	GO:0009056`catabolic process`biological_process;GO:0005576`extracellular region`cellular_component;GO:0071554`cell wall organization or biogenesis`biological_process;GO:0030234`enzyme regulator activity`molecular_function;GO:0003674`molecular_function`molecular_function;GO:0005975`carbohydrate metabolic process`biological_process;GO:0005618`cell wall`cellular_component	PF00141.20`peroxidase`Peroxidase	ENOG410IJ72;ENOG4111FDS	-
Bo9g066840.t1	0.321038	0.940886	0	0	1.55977	1.93708	PMI12_ARATH`Pectinesterase inhibitor 12	-	PREDICTED: putative invertase inhibitor	GO:0009790`embryo development`biological_process;GO:0030234`enzyme regulator activity`molecular_function;GO:0071554`cell wall organization or biogenesis`biological_process;GO:0005576`extracellular region`cellular_component;GO:0003674`molecular_function`molecular_function	PF00203.18`Ribosomal_S19`Ribosomal protein S19	KOG0898;COG0185	-
novel1792.t3	10.0805	12.9274	0	0	44.5834	15.3806	pollen coat protein B15	-	pollen coat protein B15	-	-	-	-
Bo3g013920.t3	8.2897	9.58699	0	0	17.9914	6.65133	pollen coat protein B17	-	pollen coat protein B17	-	-	-	-
Bo3g096370.t2	2.07271	6.86305	0.043791	0	8.04376	17.564	SHT_ARATH`Spermidine hydroxycinnamoyl transferase	Stilbenoid, diarylheptanoid and gingerol biosynthesis`ko00945;Phenylpropanoid biosynthesis`ko00940;Flavonoid biosynthesis`ko00941	PREDICTED: spermidine hydroxycinnamoyl transferase-like	GO:0048856`anatomical structure development`biological_process;GO:0009058`biosynthetic process`biological_process;GO:0016746`transferase activity, transferring acyl groups`molecular_function;GO:0048646`anatomical structure formation involved in morphogenesis`biological_process;GO:0034641`cellular nitrogen compound metabolic process`biological_process	PF00657.19`Lipase_GDSL`GDSL-like Lipase/Acylhydrolase	ENOG410JSF6;ENOG41108V6	K13065`E2.3.1.133, HCT
Bo3g096370.t3	0.616701	1.4461	0	0	0.915324	2.75788	SHT_ARATH`Spermidine hydroxycinnamoyl transferase	Phenylpropanoid biosynthesis`ko00940;Flavonoid biosynthesis`ko00941;Stilbenoid, diarylheptanoid and gingerol biosynthesis`ko00945	PREDICTED: spermidine hydroxycinnamoyl transferase-like	GO:0048856`anatomical structure development`biological_process;GO:0009058`biosynthetic process`biological_process;GO:0016746`transferase activity, transferring acyl groups`molecular_function;GO:0048646`anatomical structure formation involved in morphogenesis`biological_process;GO:0034641`cellular nitrogen compound metabolic process`biological_process	-	-	K13065`E2.3.1.133, HCT
Bo3g096370.t4	0.509179	1.0624	0	0	0.881639	2.32585	SHT_ARATH`Spermidine hydroxycinnamoyl transferase	Phenylpropanoid biosynthesis`ko00940;Flavonoid biosynthesis`ko00941;Stilbenoid, diarylheptanoid and gingerol biosynthesis`ko00945	PREDICTED: spermidine hydroxycinnamoyl transferase-like	GO:0048646`anatomical structure formation involved in morphogenesis`biological_process;GO:0034641`cellular nitrogen compound metabolic process`biological_process;GO:0048856`anatomical structure development`biological_process;GO:0009058`biosynthetic process`biological_process;GO:0016746`transferase activity, transferring acyl groups`molecular_function	PF01194.14`RNA_pol_N`RNA polymerases N / 8 kDa subunit	KOG3497;COG1644	K13065`E2.3.1.133, HCT
Bo9g027520.t1	0.639412	0.690409	0	0.020806	0.7608	1.16758	SHT_ARATH`Spermidine hydroxycinnamoyl transferase	Flavonoid biosynthesis`ko00941;Phenylpropanoid biosynthesis`ko00940;Stilbenoid, diarylheptanoid and gingerol biosynthesis`ko00945	spermidine hydroxycinnamoyl transferase-like	GO:0009058`biosynthetic process`biological_process;GO:0048856`anatomical structure development`biological_process;GO:0016746`transferase activity, transferring acyl groups`molecular_function;GO:0048646`anatomical structure formation involved in morphogenesis`biological_process;GO:0034641`cellular nitrogen compound metabolic process`biological_process	PF01040.15`UbiA`UbiA prenyltransferase family	-	K13065`E2.3.1.133, HCT

## Sheet: energy metabolism
id	A1（19-616）	A2（19-616）	B1（19-2167）	B2（19-2167）	C1（FR2202)	C2（FR2202)	Uniprot	Pathway	Nr	GO	Pfam	eggNOG	KEGG
Bo9g166720.t1	9.35571	13.1463	3.50286	2.56121	13.4736	12.0851	ADT1_MAIZE`ADP,ATP carrier protein 1, mitochondrial	Calcium signaling pathway`ko04020;HTLV-I infection`ko05166;cGMP-PKG signaling pathway`ko04022;Parkinson's disease`ko05012;Huntington's disease`ko05016	ADP,ATP carrier protein 2, mitochondrial	GO:0005575`cellular_component`cellular_component;GO:0005739`mitochondrion`cellular_component;GO:0022857`transmembrane transporter activity`molecular_function	-	-	K05863`SLC25A4S, ANT
Bo7g084310.t3	5.52769	7.75822	0.34091	0.603833	6.3345	5.70716	BCP_PEA`Blue copper protein	-	PREDICTED: mavicyanin	GO:0043167`ion binding`molecular_function;GO:0003674`molecular_function`molecular_function	-	-	-
Bo5g030530.t1	0.12108	0.05196	0	0	0.809653	0.200576	CATA1_ARATH`Catalase-1	Glyoxylate and dicarboxylate metabolism`ko00630;Amyotrophic lateral sclerosis (ALS)`ko05014;Peroxisome`ko04146;Tryptophan metabolism`ko00380;FoxO signaling pathway`ko04068;Carbon metabolism`ko01200	PREDICTED: catalase-1-like	GO:0016491`oxidoreductase activity`molecular_function;GO:0003674`molecular_function`molecular_function;GO:0005829`cytosol`cellular_component;GO:0006950`response to stress`biological_process;GO:0005840`ribosome`cellular_component;GO:0009536`plastid`cellular_component;GO:0009056`catabolic process`biological_process;GO:0043167`ion binding`molecular_function;GO:0005739`mitochondrion`cellular_componen…	PF06876.9`SCRL`Plant self-incompatibility response (SCRL) protein	-	K03781`katE, CAT, catB, srpA
Bo6g070060.t1	4.76737	7.97743	0.729842	0.700529	10.8688	4.69937	CCH_ARATH`Copper transport protein CCH	Mineral absorption`ko04978	BnaC06g15850D	GO:0009536`plastid`cellular_component;GO:0042592`homeostatic process`biological_process;GO:0043167`ion binding`molecular_function;GO:0008150`biological_process`biological_process;GO:0005576`extracellular region`cellular_component;GO:0003674`molecular_function`molecular_function;GO:0006810`transport`biological_process;GO:0006950`response to stress`biological_process	PF00657.19`Lipase_GDSL`GDSL-like Lipase/Acylhydrolase	COG3240;ENOG410IM4S	K07213`ATOX1, ATX1, copZ, golB
Bo4g106320.t1	0.294758	0.370228	0.007562	0.019525	1.25256	0.841616	CISY5_ARATH`Citrate synthase 5, mitochondrial	2-Oxocarboxylic acid metabolism`ko01210;Carbon metabolism`ko01200;Biosynthesis of amino acids`ko01230;Glyoxylate and dicarboxylate metabolism`ko00630;Citrate cycle (TCA cycle)`ko00020	PREDICTED: citrate synthase 5, mitochondrial	GO:0006091`generation of precursor metabolites and energy`biological_process;GO:0016746`transferase activity, transferring acyl groups`molecular_function;GO:0005975`carbohydrate metabolic process`biological_process;GO:0044281`small molecule metabolic process`biological_process;GO:0005739`mitochondrion`cellular_component	-	-	K01647`CS, gltA
Bo2g026900.t1	0.723636	1.29605	0.057756	0.049709	0.908848	2.24378	COPT3_ARATH`Copper transporter 3	Mineral absorption`ko04978		GO:0022857`transmembrane transporter activity`molecular_function;GO:0042592`homeostatic process`biological_process;GO:0005575`cellular_component`cellular_component;GO:0005886`plasma membrane`cellular_component	PF01095.16`Pectinesterase`Pectinesterase	COG4677;ENOG410IKYQ	K14686`SLC31A1, CTR1
Bo3g018290.t1	0.253403	0.334199	0	0	0.512567	0.84094	COPT3_ARATH`Copper transporter 3	Mineral absorption`ko04978		GO:0005886`plasma membrane`cellular_component;GO:0005575`cellular_component`cellular_component;GO:0042592`homeostatic process`biological_process;GO:0022857`transmembrane transporter activity`molecular_function	-	-	K14686`SLC31A1, CTR1
Bo1g051160.t3	13.9495	21.4203	3.13753	6.00707	18.0767	17.3925	Cytochrome c oxidase subunit 6b-3	Oxidative phosphorylation`ko00190;Huntington's disease`ko05016;Parkinson's disease`ko05012;Alzheimer's disease`ko05010;Cardiac muscle contraction`ko04260;Non-alcoholic fatty liver disease (NAFLD)`ko04932	cytochrome c oxidase subunit 6b-3	GO:0005739`mitochondrion`cellular_component	-	-	K02267`COX6B
Bo7g111840.t1	29.4022	37.4878	0.083151	0.107349	23.0013	28.8112	Cytochrome c oxidase subunit 6b-3	Oxidative phosphorylation`ko00190;Cardiac muscle contraction`ko04260;Huntington's disease`ko05016;Parkinson's disease`ko05012;Alzheimer's disease`ko05010;Non-alcoholic fatty liver disease (NAFLD)`ko04932	unnamed protein product, partial	GO:0005739`mitochondrion`cellular_component	PF04535.9`DUF588`Domain of unknown function (DUF588)	ENOG411140T;ENOG410IZ96	K02267`COX6B
Bo4g154320.t1	1.60045	4.09732	0	0.011641	1.79226	1.05089	Cytochrome P450 705A1	-	PREDICTED: cytochrome P450 705A5-like	GO:0003674`molecular_function`molecular_function;GO:0006950`response to stress`biological_process;GO:0009058`biosynthetic process`biological_process;GO:0016491`oxidoreductase activity`molecular_function;GO:0006629`lipid metabolic process`biological_process;GO:0043167`ion binding`molecular_function;GO:0005575`cellular_component`cellular_component	PF02434.13`Fringe`Fringe-like;PF04646.9`DUF604`Protein of unknown function, DUF604	-	-
Bo8g065240.t1	21.9163	20.2469	0	0	10.7709	65.0413	Cytochrome P450 86A22	Cutin, suberine and wax biosynthesis`ko00073		GO:0003674`molecular_function`molecular_function;GO:0006790`sulfur compound metabolic process`biological_process;GO:0016491`oxidoreductase activity`molecular_function;GO:0051186`cofactor metabolic process`biological_process;GO:0005575`cellular_component`cellular_component;GO:0043167`ion binding`molecular_function	PF00076.19`RRM_1`RNA recognition motif. (a.k.a. RRM, RBD, or RNP domain);PF00658.15`PABP`Poly-adenylate binding protein, unique domain;PF13893.3`RRM_5`RNA recognition motif. (a.k.a. RRM, RBD, or RNP domain);PF14605.3`Nup35_RRM_2`Nup53/35/40-type RNA recognition motif;PF16842.2`RRM_occluded`Occluded RNA-recognition motif;PF08777.8`RRM_3`RNA binding motif;PF16367.2`RRM_7`RNA recognition motif	ENOG410XR5X;KOG0123	K15402`CYP86B1
Bo9g076040.t1	1.05652	1.72476	0.013315	0.028649	0.871147	0.838797	Cytochrome P450 86B1	Cutin, suberine and wax biosynthesis`ko00073	PREDICTED: cytochrome P450 86B1-like	GO:0043167`ion binding`molecular_function;GO:0006629`lipid metabolic process`biological_process;GO:0005575`cellular_component`cellular_component;GO:0044281`small molecule metabolic process`biological_process;GO:0009058`biosynthetic process`biological_process;GO:0016491`oxidoreductase activity`molecular_function;GO:0071554`cell wall organization or biogenesis`biological_process;GO:0005783`endoplas…	PF00022.16`Actin`Actin	KOG0676;COG5277	K15402`CYP86B1
Bo6g086930.t1	4.68275	8.47662	0.098933	0	8.35762	24.3074	Cytochrome P450 98A8	-		GO:0009058`biosynthetic process`biological_process;GO:0019748`secondary metabolic process`biological_process;GO:0003674`molecular_function`molecular_function;GO:0005575`cellular_component`cellular_component;GO:0043167`ion binding`molecular_function;GO:0034641`cellular nitrogen compound metabolic process`biological_process;GO:0016491`oxidoreductase activity`molecular_function	-	KOG1839;ENOG410XQUQ	-
Bo5g017500.t4	28.395	44.72	3.88985	12.1477	38.6632	42.2631	G3PC_SINAL`Glyceraldehyde-3-phosphate dehydrogenase, cytosolic	Biosynthesis of amino acids`ko01230;Alzheimer's disease`ko05010;HIF-1 signaling pathway`ko04066;Carbon fixation in photosynthetic organisms`ko00710;Carbon metabolism`ko01200;Glycolysis / Gluconeogenesis`ko00010	BnaC05g09880D	GO:0006091`generation of precursor metabolites and energy`biological_process;GO:0003674`molecular_function`molecular_function;GO:0005975`carbohydrate metabolic process`biological_process;GO:0044281`small molecule metabolic process`biological_process;GO:0016491`oxidoreductase activity`molecular_function;GO:0005737`cytoplasm`cellular_component;GO:0009056`catabolic process`biological_process	PF05057.11`DUF676`Putative serine esterase (DUF676);PF11187.5`DUF2974`Protein of unknown function (DUF2974);PF01764.22`Lipase_3`Lipase (class 3)	KOG4569;COG3675	K00134`GAPDH, gapA
Bo8g065470.t3	10.2914	18.9257	1.41481	1.66223	25.1128	20.4059	G3PC_SINAL`Glyceraldehyde-3-phosphate dehydrogenase, cytosolic	Alzheimer's disease`ko05010;Biosynthesis of amino acids`ko01230;HIF-1 signaling pathway`ko04066;Carbon fixation in photosynthetic organisms`ko00710;Carbon metabolism`ko01200;Glycolysis / Gluconeogenesis`ko00010		GO:0044281`small molecule metabolic process`biological_process;GO:0016491`oxidoreductase activity`molecular_function;GO:0005737`cytoplasm`cellular_component;GO:0009056`catabolic process`biological_process;GO:0005975`carbohydrate metabolic process`biological_process;GO:0003674`molecular_function`molecular_function;GO:0006091`generation of precursor metabolites and energy`biological_process	PF16845.2`SQAPI`Aspartic acid proteinase inhibitor;PF00031.18`Cystatin`Cystatin domain	ENOG410JWRD;ENOG41104PR	K00134`GAPDH, gapA
Bo2g099190.t1	0.698459	1.91368	0	0	2.08699	1.1489	IPYR1_ARATH`Soluble inorganic pyrophosphatase 1	Oxidative phosphorylation`ko00190		GO:0005634`nucleus`cellular_component;GO:0008150`biological_process`biological_process;GO:0005829`cytosol`cellular_component;GO:0003674`molecular_function`molecular_function;GO:0043167`ion binding`molecular_function;GO:0005737`cytoplasm`cellular_component	PF01657.14`Stress-antifung`Salt stress response/antifungal	ENOG410JX5M;ENOG41104A0	K01507`ppa
Bo4g197400.t1	0.23408	0.249467	0	0	0.810237	0.0963	IPYR3_ARATH`Soluble inorganic pyrophosphatase 3	Oxidative phosphorylation`ko00190		GO:0043167`ion binding`molecular_function;GO:0003674`molecular_function`molecular_function;GO:0005829`cytosol`cellular_component;GO:0008150`biological_process`biological_process	PF01657.14`Stress-antifung`Salt stress response/antifungal	-	K01507`ppa
Bo00629s180.t1	3.39532	5.92315	0.34842	0.499796	3.33452	4.06482	NDA8B_ARATH`NADH dehydrogenase [ubiquinone] 1 alpha subcomplex subunit 8-B	Oxidative phosphorylation`ko00190;Huntington's disease`ko05016;Alzheimer's disease`ko05010;Parkinson's disease`ko05012;Non-alcoholic fatty liver disease (NAFLD)`ko04932	unnamed protein product, partial	GO:0044281`small molecule metabolic process`biological_process;GO:0034641`cellular nitrogen compound metabolic process`biological_process;GO:0005739`mitochondrion`cellular_component;GO:0006091`generation of precursor metabolites and energy`biological_process;GO:0043234`protein complex`cellular_component	-	-	K03952`NDUFA8
Bo8g003060.t1	17.0604	31.4947	8.41701	8.33292	31.9094	30.4055	NDADB_ARATH`NADH dehydrogenase [ubiquinone] 1 alpha subcomplex subunit 13-B	Non-alcoholic fatty liver disease (NAFLD)`ko04932;Oxidative phosphorylation`ko00190;Alzheimer's disease`ko05010;Parkinson's disease`ko05012;Huntington's disease`ko05016	NADH dehydrogenase	GO:0005739`mitochondrion`cellular_component;GO:0005575`cellular_component`cellular_component;GO:0005623`cell`cellular_component;GO:0016491`oxidoreductase activity`molecular_function;GO:0009058`biosynthetic process`biological_process;GO:0043234`protein complex`cellular_component	PF00270.26`DEAD`DEAD/DEAH box helicase;PF00098.20`zf-CCHC`Zinc knuckle;PF16203.2`ERCC3_RAD25_C`ERCC3/RAD25/XPB C-terminal helicase;PF13604.3`AAA_30`AAA domain;PF14617.3`CMS1`U3-containing 90S pre-ribosomal complex subunit;PF00271.28`Helicase_C`Helicase conserved C-terminal domain;PF08152.9`GUCT`GUCT (NUC152) domain;PF04851.12`ResIII`Type III restriction enzyme, res subunit	COG0513;KOG0331	K11353`NDUFA13
Bo8g115450.t2	0.637407	1.65075	0	0	0.751629	1.03851	NDADB_ARATH`NADH dehydrogenase [ubiquinone] 1 alpha subcomplex subunit 13-B	Non-alcoholic fatty liver disease (NAFLD)`ko04932;Oxidative phosphorylation`ko00190;Parkinson's disease`ko05012;Huntington's disease`ko05016;Alzheimer's disease`ko05010	unnamed protein product	GO:0009058`biosynthetic process`biological_process;GO:0043234`protein complex`cellular_component;GO:0005575`cellular_component`cellular_component;GO:0005739`mitochondrion`cellular_component;GO:0016491`oxidoreductase activity`molecular_function;GO:0005623`cell`cellular_component	PF00010.23`HLH`Helix-loop-helix DNA-binding domain	ENOG4111NJY;ENOG410IK17	K11353`NDUFA13
Bo1g145000.t1	11.7711	18.0811	2.31098	3.43981	20.4007	18.898	NDUA1_ARATH`NADH dehydrogenase [ubiquinone] 1 alpha subcomplex subunit 1	Non-alcoholic fatty liver disease (NAFLD)`ko04932;Oxidative phosphorylation`ko00190;Huntington's disease`ko05016;Alzheimer's disease`ko05010;Parkinson's disease`ko05012	At3g08610	GO:0043234`protein complex`cellular_component;GO:0008150`biological_process`biological_process;GO:0005739`mitochondrion`cellular_component;GO:0005575`cellular_component`cellular_component	PF00067.19`p450`Cytochrome P450	COG2124;KOG0157	K03945`NDUFA1
Bo8g117660.t3	0.8449	1.50761	0	0.008326	0.605819	0.857332	ODPA3_ARATH`Pyruvate dehydrogenase E1 component subunit alpha-3, chloroplastic	Citrate cycle (TCA cycle)`ko00020;HIF-1 signaling pathway`ko04066;Pyruvate metabolism`ko00620;Carbon metabolism`ko01200;Glycolysis / Gluconeogenesis`ko00010;Central carbon metabolism in cancer`ko05230;Glucagon signaling pathway`ko04922	PREDICTED: pyruvate dehydrogenase E1 component subunit alpha-3, chloroplastic	GO:0044281`small molecule metabolic process`biological_process;GO:0009536`plastid`cellular_component;GO:0006790`sulfur compound metabolic process`biological_process;GO:0009056`catabolic process`biological_process;GO:0051186`cofactor metabolic process`biological_process;GO:0006091`generation of precursor metabolites and energy`biological_process;GO:0009058`biosynthetic process`biological_process;G…	-	-	K00161`PDHA, pdhA
Bo8g080630.t1	3.4251	5.01909	0.773249	0.937775	5.23972	5.1666	TRXH1_ARATH`Thioredoxin H1	-	PREDICTED: thioredoxin H1	GO:0005829`cytosol`cellular_component;GO:0008150`biological_process`biological_process;GO:0044281`small molecule metabolic process`biological_process;GO:0016491`oxidoreductase activity`molecular_function;GO:0005576`extracellular region`cellular_component;GO:0042592`homeostatic process`biological_process;GO:0030234`enzyme regulator activity`molecular_function	PF00462.21`Glutaredoxin`Glutaredoxin;PF13417.3`GST_N_3`Glutathione S-transferase, N-terminal domain;PF01323.17`DSBA`DSBA-like thioredoxin domain;PF13462.3`Thioredoxin_4`Thioredoxin;PF13098.3`Thioredoxin_2`Thioredoxin-like domain;PF05768.11`DUF836`Glutaredoxin-like domain (DUF836);PF13192.3`Thioredoxin_3`Thioredoxin domain	KOG1752;COG0695	K03671`trxA
Bo8g116000.t1	5.90314	10.5346	0.314879	0.831094	6.95427	7.00906	TRXM_BRANA`Thioredoxin M-type, chloroplastic	-	PREDICTED: thioredoxin M-type, chloroplastic	GO:0042592`homeostatic process`biological_process;GO:0009536`plastid`cellular_component;GO:0044281`small molecule metabolic process`biological_process;GO:0016491`oxidoreductase activity`molecular_function	PF02309.13`AUX_IAA`AUX/IAA family	ENOG4111813;ENOG410J00C	K03671`trxA
novel3403.t1	1.55135	3.97832	0	0	6.94915	3.44138	VATE2_ARATH`V-type proton ATPase subunit E2	Rheumatoid arthritis`ko05323;Phagosome`ko04145;Synaptic vesicle cycle`ko04721;Vibrio cholerae infection`ko05110;Oxidative phosphorylation`ko00190;Collecting duct acid secretion`ko04966;Epithelial cell signaling in Helicobacter pylori infection`ko05120	PREDICTED: V-type proton ATPase subunit E2	GO:0005773`vacuole`cellular_component;GO:0043234`protein complex`cellular_component;GO:0016887`ATPase activity`molecular_function;GO:0022857`transmembrane transporter activity`molecular_function	PF10914.5`DUF2781`Protein of unknown function (DUF2781);PF06645.10`SPC12`Microsomal signal peptidase 12 kDa subunit (SPC12)	ENOG410J4PD;ENOG410XV9J	K02150`ATPeV1E, ATP6E
Bo01298s020.t1	1.06248	2.33541	0	0	4.63535	4.45195	VATG3_ARATH`V-type proton ATPase subunit G3	Phagosome`ko04145;Rheumatoid arthritis`ko05323;Synaptic vesicle cycle`ko04721;Oxidative phosphorylation`ko00190;Vibrio cholerae infection`ko05110;Epithelial cell signaling in Helicobacter pylori infection`ko05120;Collecting duct acid secretion`ko04966	PREDICTED: V-type proton ATPase subunit G3-like	GO:0016887`ATPase activity`molecular_function;GO:0022857`transmembrane transporter activity`molecular_function;GO:0005773`vacuole`cellular_component;GO:0043234`protein complex`cellular_component	PF08450.9`SGL`SMP-30/Gluconolaconase/LRE-like region;PF03088.13`Str_synth`Strictosidine synthase;PF01436.18`NHL`NHL repeat	KOG1520;COG3386	K02152`ATPeV1G, ATP6G
Bo7g110590.t1	0.316484	0.530023	0	0	1.38238	0.8184	VATG3_ARATH`V-type proton ATPase subunit G3	Collecting duct acid secretion`ko04966;Epithelial cell signaling in Helicobacter pylori infection`ko05120;Vibrio cholerae infection`ko05110;Oxidative phosphorylation`ko00190;Synaptic vesicle cycle`ko04721;Rheumatoid arthritis`ko05323;Phagosome`ko04145	PREDICTED: V-type proton ATPase subunit G3-like	GO:0043234`protein complex`cellular_component;GO:0005773`vacuole`cellular_component;GO:0022857`transmembrane transporter activity`molecular_function;GO:0016887`ATPase activity`molecular_function	PF01873.14`eIF-5_eIF-2B`Domain found in IF2B/IF5	COG1601;KOG2768	K02152`ATPeV1G, ATP6G

## Sheet: carbohydrate, lipid and protein
id	A1（19-616）	A2（19-616）	B1（19-2167）	B2（19-2167）	C1（FR2202)	C2（FR2202)	Uniprot	Pathway	Nr	GO	Pfam	eggNOG	KEGG
Bo9g157410.t1	0.112901	0.144763	0.547423	0.907409	0.218294	0.191594	AGLUP_ARATH`ADP-glucose phosphorylase	Galactose metabolism`ko00052;Amino sugar and nucleotide sugar metabolism`ko00520;Prolactin signaling pathway`ko04917	PREDICTED: ADP-glucose phosphorylase	GO:0006950`response to stress`biological_process;GO:0005975`carbohydrate metabolic process`biological_process;GO:0016779`nucleotidyltransferase activity`molecular_function;GO:0043167`ion binding`molecular_function;GO:0009056`catabolic process`biological_process	-	-	K00965`galT, GALT
Bo6g051260.t1	28.1528	49.136	8.81353	17.3534	57.7955	51.3408	AGP12_ARATH`Arabinogalactan protein 12	-		GO:0005886`plasma membrane`cellular_component;GO:0005575`cellular_component`cellular_component	-	-	-
Bo9g126090.t1	4.2684	2.5588	0.046456	0.119951	8.38761	2.04867	AGP14_ARATH`Arabinogalactan protein 14	-	BnaC09g33060D	GO:0005886`plasma membrane`cellular_component;GO:0048856`anatomical structure development`biological_process;GO:0021700`developmental maturation`biological_process;GO:0040007`growth`biological_process;GO:0030154`cell differentiation`biological_process;GO:0005575`cellular_component`cellular_component	-	-	-
Bo3g035840.t1	9.2122	16.3479	0	0	63.9564	17.9757	AGP23_ARATH`Arabinogalactan protein 23	-	PREDICTED: arabinogalactan peptide 23	GO:0005575`cellular_component`cellular_component;GO:0005886`plasma membrane`cellular_component	-	-	-
Bo4g014580.t1	16.5367	29.8342	0	0	91.2616	35.8504	AGP23_ARATH`Arabinogalactan protein 23	-	BnaC04g02280D	GO:0005575`cellular_component`cellular_component;GO:0005886`plasma membrane`cellular_component	-	-	-
Bo4g191210.t1	19.5343	27.9687	0	0.055399	124.957	45.146	AGP23_ARATH`Arabinogalactan protein 23	-	hypothetical protein CARUB_v10024329mg	GO:0005575`cellular_component`cellular_component;GO:0005886`plasma membrane`cellular_component	PF04654.9`DUF599`Protein of unknown function, DUF599	-	-
Bo8g092140.t1	32.2686	43.4186	0	0	191.83	69.3039	AGP23_ARATH`Arabinogalactan protein 23	-	unnamed protein product	GO:0005886`plasma membrane`cellular_component;GO:0005575`cellular_component`cellular_component	-	-	-
Bo4g140450.t1	0.943547	2.11465	0.039869	0.068629	0.924555	2.84659	AGP24_ARATH`Arabinogalactan protein 24	-	PREDICTED: arabinogalactan peptide 24	GO:0005886`plasma membrane`cellular_component;GO:0005575`cellular_component`cellular_component	PF13229.3`Beta_helix`Right handed beta helix region;PF00295.14`Glyco_hydro_28`Glycosyl hydrolases family 28	-	-
Bo3g076200.t1	1.44441	1.25427	0	0	7.12678	1.27906	AGP40_ARATH`Arabinogalactan protein 40	-	probable arabinogalactan protein 40	GO:0005575`cellular_component`cellular_component;GO:0005886`plasma membrane`cellular_component	PF00069.22`Pkinase`Protein kinase domain;PF07714.14`Pkinase_Tyr`Protein tyrosine kinase;PF14531.3`Kinase-like`Kinase-like;PF01633.17`Choline_kinase`Choline/ethanolamine kinase	KOG0658;COG0515	-
novel252.t1	10.3514	7.01079	0	0	55.7869	9.97236	AGP40_ARATH`Arabinogalactan protein 40	-	probable arabinogalactan protein 40	GO:0005886`plasma membrane`cellular_component;GO:0005575`cellular_component`cellular_component	-	-	-
Bo3g055000.t1	3.06245	1.54931	0.130942	0.02254	20.6918	2.63974	AGP6_ARATH`Classical arabinogalactan protein 6	-	PREDICTED: classical arabinogalactan protein 11	GO:0005886`plasma membrane`cellular_component;GO:0000902`cell morphogenesis`biological_process;GO:0040007`growth`biological_process;GO:0048646`anatomical structure formation involved in morphogenesis`biological_process;GO:0005575`cellular_component`cellular_component;GO:0030154`cell differentiation`biological_process	PF16884.2`ADH_N_2`N-terminal domain of oxidoreductase;PF13602.3`ADH_zinc_N_2`Zinc-binding dehydrogenase;PF00107.23`ADH_zinc_N`Zinc-binding dehydrogenase	KOG1196;COG2130	-
Bo1g022460.t2	0.275671	0.521474	0	0	0.261433	0.214575	ARAE3_ARATH`Probable UDP-arabinose 4-epimerase 3	Amino sugar and nucleotide sugar metabolism`ko00520	PREDICTED: probable UDP-arabinose 4-epimerase 3	GO:0016853`isomerase activity`molecular_function;GO:0005975`carbohydrate metabolic process`biological_process;GO:0005794`Golgi apparatus`cellular_component;GO:0009058`biosynthetic process`biological_process;GO:0034641`cellular nitrogen compound metabolic process`biological_process;GO:0044281`small molecule metabolic process`biological_process;GO:0005575`cellular_component`cellular_component	-	-	K12448`UXE, uxe
Bo9g165730.t2	0.177668	0.352935	0	0	0.698868	0.33996	ARF2_ORYSJ`ADP-ribosylation factor 2	Legionellosis`ko05134;Phospholipase D signaling pathway`ko04072;Endocytosis`ko04144;Vibrio cholerae infection`ko05110	putative small GTPase superfamily, Rab type	GO:0005975`carbohydrate metabolic process`biological_process;GO:0005794`Golgi apparatus`cellular_component;GO:0006810`transport`biological_process;GO:0016192`vesicle-mediated transport`biological_process;GO:0009058`biosynthetic process`biological_process;GO:0006464`cellular protein modification process`biological_process;GO:0043167`ion binding`molecular_function;GO:0005737`cytoplasm`cellular_comp…	-	-	K07937`ARF1
Bo8g071250.t1	0.502624	0.823661	0	0	0.577555	1.84448	B3GT5_ARATH`Probable beta-1,3-galactosyltransferase 5	-	PREDICTED: probable beta-1,3-galactosyltransferase 5	GO:0005575`cellular_component`cellular_component;GO:0016757`transferase activity, transferring glycosyl groups`molecular_function;GO:0005975`carbohydrate metabolic process`biological_process;GO:0005794`Golgi apparatus`cellular_component;GO:0009058`biosynthetic process`biological_process;GO:0005783`endoplasmic reticulum`cellular_component;GO:0006464`cellular protein modification process`biological…	-	-	-
Bo5g086740.t1	0.977553	1.19021	0.048451	0	0.937176	6.38093	B3GT8_ARATH`Probable beta-1,3-galactosyltransferase 8	-	PREDICTED: probable beta-1,3-galactosyltransferase 8	GO:0005575`cellular_component`cellular_component;GO:0009058`biosynthetic process`biological_process;GO:0005783`endoplasmic reticulum`cellular_component;GO:0005794`Golgi apparatus`cellular_component;GO:0016757`transferase activity, transferring glycosyl groups`molecular_function;GO:0005975`carbohydrate metabolic process`biological_process;GO:0006464`cellular protein modification process`biological…	PF02713.11`DUF220`Domain of unknown function DUF220	-	-
Bo5g086740.t2	0.53341	0.753699	0.017946	0	0.316961	4.39146	B3GT8_ARATH`Probable beta-1,3-galactosyltransferase 8	-	PREDICTED: probable beta-1,3-galactosyltransferase 8	GO:0006464`cellular protein modification process`biological_process;GO:0005794`Golgi apparatus`cellular_component;GO:0009058`biosynthetic process`biological_process;GO:0005783`endoplasmic reticulum`cellular_component;GO:0016757`transferase activity, transferring glycosyl groups`molecular_function;GO:0005975`carbohydrate metabolic process`biological_process;GO:0005575`cellular_component`cellular_c…	PF12708.4`Pectate_lyase_3`Pectate lyase superfamily protein;PF00295.14`Glyco_hydro_28`Glycosyl hydrolases family 28;PF13229.3`Beta_helix`Right handed beta helix region	-	-
Bo5g086740.t3	0.957507	0.788664	0.029968	0.02336	1.04815	6.26085	B3GT8_ARATH`Probable beta-1,3-galactosyltransferase 8	-	PREDICTED: probable beta-1,3-galactosyltransferase 8	GO:0005575`cellular_component`cellular_component;GO:0006464`cellular protein modification process`biological_process;GO:0005975`carbohydrate metabolic process`biological_process;GO:0016757`transferase activity, transferring glycosyl groups`molecular_function;GO:0005783`endoplasmic reticulum`cellular_component;GO:0009058`biosynthetic process`biological_process;GO:0005794`Golgi apparatus`cellular_c…	PF05212.9`DUF707`Protein of unknown function (DUF707)	-	-
Bo4g098550.t2	0.475032	0.766571	1.51946	3.26229	1.64525	0.699503	BGH3B_BACO1`Beta-glucosidase BoGH3B	Phenylpropanoid biosynthesis`ko00940;Starch and sucrose metabolism`ko00500;Cyanoamino acid metabolism`ko00460	PREDICTED: beta-glucosidase BoGH3B	GO:0071554`cell wall organization or biogenesis`biological_process;GO:0005623`cell`cellular_component;GO:0009056`catabolic process`biological_process;GO:0005975`carbohydrate metabolic process`biological_process;GO:0044403`symbiosis, encompassing mutualism through parasitism`biological_process;GO:0016798`hydrolase activity, acting on glycosyl bonds`molecular_function	PF00582.23`Usp`Universal stress protein family	ENOG41119AN;ENOG410JS55	K05349`bglX
Bo7g082190.t1	0.472936	0.881148	0.008249	0.022755	0.366033	0.371061	BGL03_ARATH`Beta-glucosidase 3	Starch and sucrose metabolism`ko00500;Cyanoamino acid metabolism`ko00460;Phenylpropanoid biosynthesis`ko00940	PREDICTED: beta-glucosidase 3-like isoform X1	GO:0005975`carbohydrate metabolic process`biological_process;GO:0016798`hydrolase activity, acting on glycosyl bonds`molecular_function	-	-	K01188`E3.2.1.21
Bo7g031500.t3	1.0553	1.47772	0.123781	0.109704	1.42209	2.37755	BGL09_ARATH`Beta-glucosidase 9	Phenylpropanoid biosynthesis`ko00940;Starch and sucrose metabolism`ko00500;Cyanoamino acid metabolism`ko00460	PREDICTED: beta-glucosidase 9-like	GO:0005777`peroxisome`cellular_component;GO:0005975`carbohydrate metabolic process`biological_process;GO:0016798`hydrolase activity, acting on glycosyl bonds`molecular_function	PF02987.13`LEA_4`Late embryogenesis abundant protein;PF12245.5`Big_3_2`Bacterial Ig-like domain (group 3)	-	K01188`E3.2.1.21
Bo3g112280.t1	0.135699	0.24474	0.007498	0	0.770045	0.251933	BGL13_ARATH`Beta-glucosidase 13	Starch and sucrose metabolism`ko00500;Cyanoamino acid metabolism`ko00460;Phenylpropanoid biosynthesis`ko00940	PREDICTED: beta-glucosidase 13-like	GO:0044281`small molecule metabolic process`biological_process;GO:0006790`sulfur compound metabolic process`biological_process;GO:0009056`catabolic process`biological_process;GO:0016798`hydrolase activity, acting on glycosyl bonds`molecular_function;GO:0019748`secondary metabolic process`biological_process;GO:0005794`Golgi apparatus`cellular_component;GO:0005975`carbohydrate metabolic process`bio…	PF03107.13`C1_2`C1 domain;PF00130.19`C1_1`Phorbol esters/diacylglycerol binding domain (C1 domain);PF07649.9`C1_3`C1-like domain	-	K01188`E3.2.1.21
Bo2g086540.t1	2.4327	2.56236	0.006162	0	0.559321	5.91758	BGL20_ARATH`Beta-glucosidase 20	Cyanoamino acid metabolism`ko00460;Starch and sucrose metabolism`ko00500;Phenylpropanoid biosynthesis`ko00940	PREDICTED: beta-glucosidase 20	GO:0005575`cellular_component`cellular_component;GO:0009056`catabolic process`biological_process;GO:0006790`sulfur compound metabolic process`biological_process;GO:0044281`small molecule metabolic process`biological_process;GO:0016798`hydrolase activity, acting on glycosyl bonds`molecular_function;GO:0006950`response to stress`biological_process;GO:0005975`carbohydrate metabolic process`biologica…	PF13347.3`MFS_2`MFS/sugar transport protein	KOG0637;ENOG410XPTR	K01188`E3.2.1.21
Bo8g094910.t1	0.056678	0.032685	0.805163	1.37475	0.022047	0.031741	BGL30_ARATH`Beta-glucosidase 30	Starch and sucrose metabolism`ko00500;Cyanoamino acid metabolism`ko00460;Phenylpropanoid biosynthesis`ko00940	PREDICTED: beta-glucosidase 30	GO:0005975`carbohydrate metabolic process`biological_process;GO:0006950`response to stress`biological_process;GO:0016798`hydrolase activity, acting on glycosyl bonds`molecular_function;GO:0019748`secondary metabolic process`biological_process;GO:0009056`catabolic process`biological_process;GO:0044281`small molecule metabolic process`biological_process;GO:0006790`sulfur compound metabolic process`…	PF12481.5`DUF3700`Aluminium induced protein;PF13522.3`GATase_6`Glutamine amidotransferase domain;PF13537.3`GATase_7`Glutamine amidotransferase domain	-	K01188`E3.2.1.21
Bo8g094910.t2	0.016621	0.046519	0.939479	0.950319	0.021026	0.076367	BGL30_ARATH`Beta-glucosidase 30	Phenylpropanoid biosynthesis`ko00940;Cyanoamino acid metabolism`ko00460;Starch and sucrose metabolism`ko00500	PREDICTED: beta-glucosidase 30	GO:0044281`small molecule metabolic process`biological_process;GO:0006790`sulfur compound metabolic process`biological_process;GO:0009056`catabolic process`biological_process;GO:0006950`response to stress`biological_process;GO:0005975`carbohydrate metabolic process`biological_process;GO:0019748`secondary metabolic process`biological_process;GO:0016798`hydrolase activity, acting on glycosyl bonds`…	-	-	K01188`E3.2.1.21
Bo5g042760.t2	0.302258	0.91269	1.92775	1.40435	1.04622	1.13294	BGL40_ARATH`Beta-glucosidase 40	Cyanoamino acid metabolism`ko00460;Starch and sucrose metabolism`ko00500;Phenylpropanoid biosynthesis`ko00940	PREDICTED: beta-glucosidase 40	GO:0005975`carbohydrate metabolic process`biological_process;GO:0016798`hydrolase activity, acting on glycosyl bonds`molecular_function;GO:0005576`extracellular region`cellular_component;GO:0009536`plastid`cellular_component	PF00226.28`DnaJ`DnaJ domain	COG0484;KOG0715	K01188`E3.2.1.21
Bo1g054940.t1	0.045258	0.088427	0.425068	0.817194	0.0718	0.098866	BGNEM_ARATH`Probable glucan endo-1,3-beta-glucosidase At4g16260	-	PREDICTED: glucan endo-1,3-beta-glucosidase, basic vacuolar isoform	GO:0005773`vacuole`cellular_component;GO:0016798`hydrolase activity, acting on glycosyl bonds`molecular_function;GO:0005618`cell wall`cellular_component;GO:0002376`immune system process`biological_process;GO:0005576`extracellular region`cellular_component;GO:0005886`plasma membrane`cellular_component;GO:0006950`response to stress`biological_process;GO:0005975`carbohydrate metabolic process`biolog…	-	ENOG410YGQV;ENOG410IXCV	-
Bo6g069610.t3	0.550296	0.758481	0	0	0.642052	0.363267	E13B_WHEAT`Glucan endo-1,3-beta-glucosidase	-	PREDICTED: glucan endo-1,3-beta-glucosidase-like	GO:0006950`response to stress`biological_process;GO:0005975`carbohydrate metabolic process`biological_process;GO:0016798`hydrolase activity, acting on glycosyl bonds`molecular_function	PF00806.16`PUF`Pumilio-family RNA binding repeat	KOG2049;COG5099	-
Bo6g069610.t1	0.011225	0.049362	0.351898	0.344014	0.107674	0.100859	E13B_WHEAT`Glucan endo-1,3-beta-glucosidase	-	PREDICTED: glucan endo-1,3-beta-glucosidase-like	GO:0016798`hydrolase activity, acting on glycosyl bonds`molecular_function;GO:0005975`carbohydrate metabolic process`biological_process;GO:0006950`response to stress`biological_process	PF00967.14`Barwin`Barwin family;PF13202.3`EF-hand_5`EF hand	KOG4742;COG3979	-
Bo2g003890.t1	0.990149	2.11047	0.210142	0.403466	3.45404	1.45965	FLA11_ARATH`Fasciclin-like arabinogalactan protein 11	-	PREDICTED: fasciclin-like arabinogalactan protein 11	GO:0005886`plasma membrane`cellular_component;GO:0005575`cellular_component`cellular_component;GO:0071554`cell wall organization or biogenesis`biological_process	-	-	-
Bo3g065080.t1	0.472214	2.44498	0	0	2.47219	2.08945	FLA14_ARATH`Fasciclin-like arabinogalactan protein 14	-	PREDICTED: fasciclin-like arabinogalactan protein 14	GO:0005575`cellular_component`cellular_component;GO:0005886`plasma membrane`cellular_component	PF03951.16`Gln-synt_N`Glutamine synthetase, beta-Grasp domain;PF00120.21`Gln-synt_C`Glutamine synthetase, catalytic domain	COG0174;KOG0683	-
Bo3g173990.t1	0.464205	1.59708	0	0.012478	3.45808	0.456672	FLA5_ARATH`Fasciclin-like arabinogalactan protein 5	-	PREDICTED: fasciclin-like arabinogalactan protein 5	GO:0005575`cellular_component`cellular_component;GO:0005886`plasma membrane`cellular_component	-	-	-
Bo7g115080.t1	8.13892	23.2364	0	0.086756	58.9391	14.8173	FLA5_ARATH`Fasciclin-like arabinogalactan protein 5	-	PREDICTED: fasciclin-like arabinogalactan protein 5	GO:0005886`plasma membrane`cellular_component;GO:0005575`cellular_component`cellular_component	PF01612.17`DNA_pol_A_exo1`3'-5' exonuclease	-	-
Bo5g004170.t1	0.596245	1.83943	0	0	2.57638	2.22485	FLA9_ARATH`Fasciclin-like arabinogalactan protein 9	-	PREDICTED: fasciclin-like arabinogalactan protein 9	GO:0005575`cellular_component`cellular_component;GO:0071554`cell wall organization or biogenesis`biological_process;GO:0005886`plasma membrane`cellular_component	PF02365.12`NAM`No apical meristem (NAM) protein	ENOG4111FG3;ENOG410IJAN	-
Bo5g079940.t1	0.054773	0.103196	0	0	0.214134	0.165244	FTHS_ARATH`Formate-tetrahydrofolate ligase	Carbon metabolism`ko01200;One carbon pool by folate`ko00670;Carbon fixation pathways in prokaryotes`ko00720	PREDICTED: formate--tetrahydrofolate ligase-like	GO:0016491`oxidoreductase activity`molecular_function;GO:0005576`extracellular region`cellular_component;GO:0005829`cytosol`cellular_component;GO:0005886`plasma membrane`cellular_component;GO:0005737`cytoplasm`cellular_component;GO:0034641`cellular nitrogen compound metabolic process`biological_process;GO:0044281`small molecule metabolic process`biological_process;GO:0009536`plastid`cellular_comp…	-	-	K01938`fhs
Bo7g119310.t1	2.45472	3.74856	0.730062	0.750822	2.33659	2.49453	GLGL3_ARATH`Glucose-1-phosphate adenylyltransferase large subunit 3, chloroplastic	Starch and sucrose metabolism`ko00500;Amino sugar and nucleotide sugar metabolism`ko00520	unnamed protein product	GO:0009536`plastid`cellular_component;GO:0016779`nucleotidyltransferase activity`molecular_function;GO:0043167`ion binding`molecular_function;GO:0006091`generation of precursor metabolites and energy`biological_process;GO:0009058`biosynthetic process`biological_process;GO:0005975`carbohydrate metabolic process`biological_process	PF01612.17`DNA_pol_A_exo1`3'-5' exonuclease;PF00929.21`RNase_T`Exonuclease	-	K00975`glgC
Bo7g030920.t1	0	0	0.045233	0.159446	0	0	GLGS_BRANA`Glucose-1-phosphate adenylyltransferase small subunit, chloroplastic	Amino sugar and nucleotide sugar metabolism`ko00520;Starch and sucrose metabolism`ko00500	PREDICTED: glucose-1-phosphate adenylyltransferase small subunit, chloroplastic	GO:0009058`biosynthetic process`biological_process;GO:0005975`carbohydrate metabolic process`biological_process;GO:0006091`generation of precursor metabolites and energy`biological_process;GO:0016779`nucleotidyltransferase activity`molecular_function;GO:0043167`ion binding`molecular_function;GO:0009536`plastid`cellular_component	PF00722.18`Glyco_hydro_16`Glycosyl hydrolases family 16;PF06955.9`XET_C`Xyloglucan endo-transglycosylase (XET) C-terminus	ENOG410II9P;COG2273	K00975`glgC
Bo4g186030.t1	0.331452	0.487562	0.072058	0.079824	0.890642	0.70489	INV4_ARATH`Beta-fructofuranosidase, insoluble isoenzyme CWINV4	Galactose metabolism`ko00052;Starch and sucrose metabolism`ko00500		GO:0009056`catabolic process`biological_process;GO:0005576`extracellular region`cellular_component;GO:0016798`hydrolase activity, acting on glycosyl bonds`molecular_function;GO:0006810`transport`biological_process;GO:0005975`carbohydrate metabolic process`biological_process;GO:0005618`cell wall`cellular_component	-	-	K01193`E3.2.1.26, sacA
Bo4g194840.t1	0.133926	0.248587	0	0	0.77551	0.457915	MTHR2_ARATH`Methylenetetrahydrofolate reductase 2	Carbon fixation pathways in prokaryotes`ko00720;Carbon metabolism`ko01200;One carbon pool by folate`ko00670	PREDICTED: methylenetetrahydrofolate reductase 2-like	GO:0016491`oxidoreductase activity`molecular_function;GO:0005829`cytosol`cellular_component;GO:0044281`small molecule metabolic process`biological_process;GO:0006790`sulfur compound metabolic process`biological_process;GO:0034641`cellular nitrogen compound metabolic process`biological_process;GO:0043167`ion binding`molecular_function;GO:0051186`cofactor metabolic process`biological_process;GO:000…	PF13334.3`DUF4094`Domain of unknown function (DUF4094);PF01762.18`Galactosyl_T`Galactosyltransferase;PF02434.13`Fringe`Fringe-like	ENOG410XV5H;KOG2288	K00297`metF, MTHFR
Bo3g143430.t1	0.112633	0.135005	0	0	0.758017	0.395797	PGLR1_ARATH`Exopolygalacturonase clone GBGE184	Pentose and glucuronate interconversions`ko00040;Starch and sucrose metabolism`ko00500	exopolygalacturonase clone GBGE184-like	GO:0005576`extracellular region`cellular_component;GO:0071554`cell wall organization or biogenesis`biological_process;GO:0005975`carbohydrate metabolic process`biological_process;GO:0005618`cell wall`cellular_component;GO:0016798`hydrolase activity, acting on glycosyl bonds`molecular_function	PF00112.20`Peptidase_C1`Papain family cysteine protease;PF08246.9`Inhibitor_I29`Cathepsin propeptide inhibitor domain (I29);PF03051.12`Peptidase_C1_2`Peptidase C1-like family	-	K01213`E3.2.1.67
Bo3g143430.t2	0.311006	0.193596	0	0	1.32483	0.448013	PGLR1_ARATH`Exopolygalacturonase clone GBGE184	Pentose and glucuronate interconversions`ko00040;Starch and sucrose metabolism`ko00500	PREDICTED: exopolygalacturonase clone GBGE184-like	GO:0005576`extracellular region`cellular_component;GO:0071554`cell wall organization or biogenesis`biological_process;GO:0016798`hydrolase activity, acting on glycosyl bonds`molecular_function;GO:0005618`cell wall`cellular_component;GO:0005975`carbohydrate metabolic process`biological_process	PF00076.19`RRM_1`RNA recognition motif. (a.k.a. RRM, RBD, or RNP domain);PF02136.17`NTF2`Nuclear transport factor 2 (NTF2) domain	ENOG410YV57;KOG0116	K01213`E3.2.1.67
Bo8g001120.t1	1.08022	2.29253	0.008919	0	6.64806	2.86122	PGLR1_ARATH`Exopolygalacturonase clone GBGE184	Starch and sucrose metabolism`ko00500;Pentose and glucuronate interconversions`ko00040	PREDICTED: exopolygalacturonase clone GBGE184-like	GO:0016798`hydrolase activity, acting on glycosyl bonds`molecular_function;GO:0005975`carbohydrate metabolic process`biological_process;GO:0005618`cell wall`cellular_component;GO:0005576`extracellular region`cellular_component;GO:0071554`cell wall organization or biogenesis`biological_process	PF00828.16`Ribosomal_L27A`Ribosomal proteins 50S-L15, 50S-L18e, 60S-L27A;PF17135.1`Ribosomal_L18`Ribosomal protein 60S L18 and 50S L18e	COG1727;KOG1714	K01213`E3.2.1.67
Bo9g017860.t3	0	0	0.367597	0.339961	0	0	PSL5_ARATH`Probable glucan 1,3-alpha-glucosidase	N-Glycan biosynthesis`ko00510;Protein processing in endoplasmic reticulum`ko04141	unnamed protein product	GO:0040007`growth`biological_process;GO:0009536`plastid`cellular_component;GO:0008150`biological_process`biological_process;GO:0009058`biosynthetic process`biological_process;GO:0016798`hydrolase activity, acting on glycosyl bonds`molecular_function;GO:0000902`cell morphogenesis`biological_process;GO:0006950`response to stress`biological_process;GO:0005975`carbohydrate metabolic process`biologica…	PF04193.11`PQ-loop`PQ loop repeat;PF03083.13`MtN3_slv`Sugar efflux transporter for intercellular exchange	ENOG4111M4R;KOG1623	K05546`GANAB
Bo3g185500.t2	0.012985	0.028543	0.452394	0.381337	0.069528	0.039176	RFS1_ARATH`Probable galactinol--sucrose galactosyltransferase 1	Galactose metabolism`ko00052	PREDICTED: probable galactinol--sucrose galactosyltransferase 1 isoform X2	GO:0016757`transferase activity, transferring glycosyl groups`molecular_function;GO:0005975`carbohydrate metabolic process`biological_process;GO:0009058`biosynthetic process`biological_process	PF04720.9`PDDEXK_6`PDDEXK-like family of unknown function	-	K06617`E2.4.1.82
Bo2g020750.t1	0.046902	0.088367	0.283968	0.40596	0.111613	0.07075	RFS6_ARATH`Probable galactinol--sucrose galactosyltransferase 6	Galactose metabolism`ko00052	PREDICTED: probable galactinol--sucrose galactosyltransferase 6	GO:0009058`biosynthetic process`biological_process;GO:0005975`carbohydrate metabolic process`biological_process;GO:0016757`transferase activity, transferring glycosyl groups`molecular_function	PF00232.15`Glyco_hydro_1`Glycosyl hydrolase family 1;PF00150.15`Cellulase`Cellulase (glycosyl hydrolase family 5)	KOG0626;COG2723	K06617`E2.4.1.82
Bo9g163910.t1	11.1548	21.5578	4.41282	3.09837	27.5066	21.2159	RGP2_ARATH`UDP-arabinopyranose mutase 2	Amino sugar and nucleotide sugar metabolism`ko00520		GO:0009058`biosynthetic process`biological_process;GO:0005618`cell wall`cellular_component;GO:0016853`isomerase activity`molecular_function;GO:0008150`biological_process`biological_process;GO:0003735`structural constituent of ribosome`molecular_function;GO:0005575`cellular_component`cellular_component;GO:0044281`small molecule metabolic process`biological_process;GO:0005840`ribosome`cellular_comp…	PF00076.19`RRM_1`RNA recognition motif. (a.k.a. RRM, RBD, or RNP domain);PF07145.12`PAM2`Ataxin-2 C-terminal region	KOG0118;COG0724	K13379`RGP, UTM
Bo3g044600.t3	0.618754	1.53744	0	0	2.28904	1.44651	SCRK5_ARATH`Probable fructokinase-5	Starch and sucrose metabolism`ko00500;Fructose and mannose metabolism`ko00051;Amino sugar and nucleotide sugar metabolism`ko00520	PREDICTED: probable fructokinase-5	GO:0009058`biosynthetic process`biological_process;GO:0005829`cytosol`cellular_component;GO:0005975`carbohydrate metabolic process`biological_process;GO:0043167`ion binding`molecular_function;GO:0016301`kinase activity`molecular_function	PF07889.9`DUF1664`Protein of unknown function (DUF1664);PF12795.4`MscS_porin`Mechanosensitive ion channel porin domain;PF01471.15`PG_binding_1`Putative peptidoglycan binding domain;PF04582.9`Reo_sigmaC`Reovirus sigma C capsid protein;PF12443.5`AKNA`AT-hook-containing transcription factor;PF12718.4`Tropomyosin_1`Tropomyosin like	-	K00847`E2.7.1.4, scrK
Bo9g025760.t1	0.158543	0.232326	0.561292	0.546103	0.080846	0.076871	TPS11_ARATH`Probable alpha,alpha-trehalose-phosphate synthase [UDP-forming] 11	Starch and sucrose metabolism`ko00500	PREDICTED: probable alpha,alpha-trehalose-phosphate synthase	GO:0008150`biological_process`biological_process;GO:0016757`transferase activity, transferring glycosyl groups`molecular_function;GO:0005829`cytosol`cellular_component;GO:0005739`mitochondrion`cellular_component;GO:0005737`cytoplasm`cellular_component	PF13883.3`Pyrid_oxidase_2`Pyridoxamine 5'-phosphate oxidase	ENOG4111WS9;KOG3374	K16055`TPS
Bo3g036890.t1	0.172161	0.386833	0.008245	0.042575	0.71013	0.727151	U74F2_ARATH`UDP-glycosyltransferase 74F2	-	PREDICTED: UDP-glycosyltransferase 74F2-like	GO:0005622`intracellular`cellular_component;GO:0006520`cellular amino acid metabolic process`biological_process;GO:0016757`transferase activity, transferring glycosyl groups`molecular_function;GO:0008150`biological_process`biological_process;GO:0005829`cytosol`cellular_component;GO:0043226`organelle`cellular_component;GO:0044281`small molecule metabolic process`biological_process	PF06232.8`ATS3`Embryo-specific protein 3, (ATS3)	ENOG410JSEM;ENOG41108VQ	K13691`SGT1
Bo9g028910.t1	0.620906	1.07728	0.009696	0.042107	0.9315	0.671913	UGE3_ARATH`Bifunctional UDP-glucose 4-epimerase and UDP-xylose 4-epimerase 3	Amino sugar and nucleotide sugar metabolism`ko00520;Galactose metabolism`ko00052	PREDICTED: bifunctional UDP-glucose 4-epimerase and UDP-xylose 4-epimerase 3	GO:0044281`small molecule metabolic process`biological_process;GO:0009056`catabolic process`biological_process;GO:0034641`cellular nitrogen compound metabolic process`biological_process;GO:0009058`biosynthetic process`biological_process;GO:0016853`isomerase activity`molecular_function;GO:0071554`cell wall organization or biogenesis`biological_process;GO:0048856`anatomical structure development`bi…	PF00483.20`NTP_transferase`Nucleotidyl transferase	COG0448;ENOG410IMYM	K01784`galE, GALE
Bo2g026850.t3	0	0	0.170131	0.399108	0	0	UXS3_ARATH`UDP-glucuronic acid decarboxylase 3	Starch and sucrose metabolism`ko00500;Amino sugar and nucleotide sugar metabolism`ko00520	unnamed protein product, partial	GO:0005737`cytoplasm`cellular_component;GO:0034641`cellular nitrogen compound metabolic process`biological_process;GO:0044281`small molecule metabolic process`biological_process;GO:0043167`ion binding`molecular_function;GO:0016829`lyase activity`molecular_function;GO:0005975`carbohydrate metabolic process`biological_process;GO:0009058`biosynthetic process`biological_process	PF00365.17`PFK`Phosphofructokinase	COG0205;KOG2440	K08678`UXS1, uxs
Bo1g014320.t1	0.018501	0	0.425269	0.446086	0	0	XTH18_ARATH`Probable xyloglucan endotransglucosylase/hydrolase protein 18	-	PREDICTED: probable xyloglucan endotransglucosylase/hydrolase protein 18	GO:0005618`cell wall`cellular_component;GO:0005794`Golgi apparatus`cellular_component;GO:0005975`carbohydrate metabolic process`biological_process;GO:0016757`transferase activity, transferring glycosyl groups`molecular_function;GO:0016798`hydrolase activity, acting on glycosyl bonds`molecular_function;GO:0071554`cell wall organization or biogenesis`biological_process;GO:0005576`extracellular regi…	-	ENOG410IYMZ;ENOG410Y21X	K08235`E2.4.1.207
Bo7g114390.t1	0	0.032436	0.461104	0.301067	0	0.100169	XTH18_ARATH`Probable xyloglucan endotransglucosylase/hydrolase protein 18	-	PREDICTED: probable xyloglucan endotransglucosylase/hydrolase protein 18	GO:0016757`transferase activity, transferring glycosyl groups`molecular_function;GO:0005975`carbohydrate metabolic process`biological_process;GO:0005794`Golgi apparatus`cellular_component;GO:0005618`cell wall`cellular_component;GO:0016798`hydrolase activity, acting on glycosyl bonds`molecular_function;GO:0005576`extracellular region`cellular_component;GO:0071554`cell wall organization or biogenes…	PF00574.20`CLP_protease`Clp protease	COG0740;KOG0840	K08235`E2.4.1.207
Bo2g030310.t1	0.016263	0	0.367594	0.451827	0	0	XTH22_ARATH`Xyloglucan endotransglucosylase/hydrolase protein 22	-	PREDICTED: xyloglucan endotransglucosylase/hydrolase protein 22	GO:0071554`cell wall organization or biogenesis`biological_process;GO:0005576`extracellular region`cellular_component;GO:0005794`Golgi apparatus`cellular_component;GO:0005975`carbohydrate metabolic process`biological_process;GO:0006950`response to stress`biological_process;GO:0016798`hydrolase activity, acting on glycosyl bonds`molecular_function;GO:0005618`cell wall`cellular_component;GO:0008150…	PF00892.17`EamA`EamA-like transporter family	ENOG410YBPN;ENOG410ITDV	-
Bo9g133260.t1	0.136824	0.028643	0.711337	0.483377	0.116285	0.117939	XTH22_ARATH`Xyloglucan endotransglucosylase/hydrolase protein 22	Plant hormone signal transduction`ko04075	PREDICTED: xyloglucan endotransglucosylase/hydrolase protein 22-like	GO:0005794`Golgi apparatus`cellular_component;GO:0005975`carbohydrate metabolic process`biological_process;GO:0006950`response to stress`biological_process;GO:0005576`extracellular region`cellular_component;GO:0071554`cell wall organization or biogenesis`biological_process;GO:0016798`hydrolase activity, acting on glycosyl bonds`molecular_function;GO:0005618`cell wall`cellular_component;GO:0016757…	PF01294.15`Ribosomal_L13e`Ribosomal protein L13e	COG4352;KOG3295	K14504`TCH4
Bo1g040530.t1	0.01857	0.027212	0.9471	0.413314	0.044191	0.028012	XTH23_ARATH`Probable xyloglucan endotransglucosylase/hydrolase protein 23	-	PREDICTED: probable xyloglucan endotransglucosylase/hydrolase protein 23	GO:0005576`extracellular region`cellular_component;GO:0071554`cell wall organization or biogenesis`biological_process;GO:0016798`hydrolase activity, acting on glycosyl bonds`molecular_function;GO:0005975`carbohydrate metabolic process`biological_process;GO:0016757`transferase activity, transferring glycosyl groups`molecular_function;GO:0005794`Golgi apparatus`cellular_component;GO:0005618`cell wa…	PF01975.14`SurE`Survival protein SurE	-	K08235`E2.4.1.207
Bo3g175630.t1	0.309085	0.820019	2.20118	2.94853	0.353462	0.257907	XTH24_ARATH`Xyloglucan endotransglucosylase/hydrolase protein 24	-	unnamed protein product, partial	GO:0005975`carbohydrate metabolic process`biological_process;GO:0005794`Golgi apparatus`cellular_component;GO:0005886`plasma membrane`cellular_component;GO:0071554`cell wall organization or biogenesis`biological_process;GO:0005576`extracellular region`cellular_component;GO:0016798`hydrolase activity, acting on glycosyl bonds`molecular_function;GO:0016757`transferase activity, transferring glycosy…	PF00335.17`Tetraspannin`Tetraspanin family	ENOG410IEIA;ENOG410XRN9	K08235`E2.4.1.207
Bo3g175630.t2	0.201016	0.490603	2.99115	0.866526	0.223845	0.264594	XTH24_ARATH`Xyloglucan endotransglucosylase/hydrolase protein 24	-	PREDICTED: xyloglucan endotransglucosylase/hydrolase protein 24-like	GO:0005576`extracellular region`cellular_component;GO:0071554`cell wall organization or biogenesis`biological_process;GO:0005794`Golgi apparatus`cellular_component;GO:0005886`plasma membrane`cellular_component;GO:0005975`carbohydrate metabolic process`biological_process;GO:0005737`cytoplasm`cellular_component;GO:0005618`cell wall`cellular_component;GO:0016757`transferase activity, transferring gl…	PF00226.28`DnaJ`DnaJ domain	KOG0715;COG0484	K08235`E2.4.1.207
Bo7g031510.t2	8.00757	8.38628	0	0.022567	4.25215	21.0162	XTH3_ARATH`Xyloglucan endotransglucosylase/hydrolase protein 3	-	PREDICTED: xyloglucan endotransglucosylase/hydrolase protein 3	GO:0016757`transferase activity, transferring glycosyl groups`molecular_function;GO:0005975`carbohydrate metabolic process`biological_process;GO:0005618`cell wall`cellular_component;GO:0048856`anatomical structure development`biological_process;GO:0016798`hydrolase activity, acting on glycosyl bonds`molecular_function;GO:0005576`extracellular region`cellular_component;GO:0071554`cell wall organiz…	PF13086.3`AAA_11`AAA domain;PF00004.26`AAA`ATPase family associated with various cellular activities (AAA);PF07728.11`AAA_5`AAA domain (dynein-related subfamily);PF06068.10`TIP49`TIP49 C-terminus;PF01078.18`Mg_chelatase`Magnesium chelatase, subunit ChlI;PF02562.13`PhoH`PhoH-like protein;PF13671.3`AAA_33`AAA domain;PF13401.3`AAA_22`AAA domain;PF13521.3`AAA_28`AAA domain;PF01695.14`IstB_IS21`IstB-l…	KOG0728;COG1222	K08235`E2.4.1.207
Bo7g031510.t3	0.620502	1.18206	0	0	0.324836	2.27408	XTH3_ARATH`Xyloglucan endotransglucosylase/hydrolase protein 3	-	PREDICTED: xyloglucan endotransglucosylase/hydrolase protein 3	GO:0005576`extracellular region`cellular_component;GO:0071554`cell wall organization or biogenesis`biological_process;GO:0048856`anatomical structure development`biological_process;GO:0005618`cell wall`cellular_component;GO:0016757`transferase activity, transferring glycosyl groups`molecular_function;GO:0005975`carbohydrate metabolic process`biological_process;GO:0016798`hydrolase activity, actin…	PF01201.19`Ribosomal_S8e`Ribosomal protein S8e	KOG3283;COG2007	K08235`E2.4.1.207
Bo4g030270.t2	0.880995	1.80547	0.254253	0.126731	2.19476	1.88006	CERL2_ARATH`Protein CER1-like 2	Cutin, suberine and wax biosynthesis`ko00073	protein CER1-like 2	GO:0006629`lipid metabolic process`biological_process;GO:0043167`ion binding`molecular_function;GO:0005575`cellular_component`cellular_component;GO:0016491`oxidoreductase activity`molecular_function;GO:0009058`biosynthetic process`biological_process;GO:0005783`endoplasmic reticulum`cellular_component	PF04043.12`PMEI`Plant invertase/pectin methylesterase inhibitor;PF07719.14`TPR_2`Tetratricopeptide repeat	-	K15404`K15404, CER1
Bo4g030270.t3	0.48296	0.937325	0.034511	0.076201	0.582656	0.350721	CERL2_ARATH`Protein CER1-like 2	Cutin, suberine and wax biosynthesis`ko00073	PREDICTED: protein CER1-like 2	GO:0016491`oxidoreductase activity`molecular_function;GO:0006629`lipid metabolic process`biological_process;GO:0043167`ion binding`molecular_function;GO:0005575`cellular_component`cellular_component;GO:0009058`biosynthetic process`biological_process;GO:0005783`endoplasmic reticulum`cellular_component	-	ENOG410Y4Q2;KOG0826	K15404`K15404, CER1
Bo2g008820.t1	0.109957	0.214839	0.008776	0.02266	0.23259	0.184294	DGK1_ARATH`Diacylglycerol kinase 1	Glycerolipid metabolism`ko00561;Phosphatidylinositol signaling system`ko04070;Glycerophospholipid metabolism`ko00564;Phospholipase D signaling pathway`ko04072;Choline metabolism in cancer`ko05231	PREDICTED: diacylglycerol kinase 1	GO:0007165`signal transduction`biological_process;GO:0006950`response to stress`biological_process;GO:0043167`ion binding`molecular_function;GO:0006629`lipid metabolic process`biological_process;GO:0005575`cellular_component`cellular_component;GO:0016301`kinase activity`molecular_function	PF02365.12`NAM`No apical meristem (NAM) protein	KOG1641;COG0234	K00901`dgkA, DGK
Bo1g112360.t1	1.2474	2.68612	0.706063	0.498299	2.44154	3.15157	DIM_ARATH`Delta(24)-sterol reductase	Steroid biosynthesis`ko00100		GO:0005773`vacuole`cellular_component;GO:0009058`biosynthetic process`biological_process;GO:0005737`cytoplasm`cellular_component;GO:0040007`growth`biological_process;GO:0044281`small molecule metabolic process`biological_process;GO:0006629`lipid metabolic process`biological_process;GO:0043167`ion binding`molecular_function;GO:0005575`cellular_component`cellular_component;GO:0003674`molecular_func…	-	-	K09828`DHCR24, DWF1
novel4338.t1	0.331488	0.380305	0	0.012632	0.310137	0.333909	EBP_ARATH`Probable 3-beta-hydroxysteroid-Delta(8),Delta(7)-isomerase	Steroid biosynthesis`ko00100	PREDICTED: probable 3-beta-hydroxysteroid-Delta(8),Delta(7)-isomerase	GO:0009058`biosynthetic process`biological_process;GO:0005886`plasma membrane`cellular_component;GO:0005783`endoplasmic reticulum`cellular_component;GO:0016853`isomerase activity`molecular_function;GO:0006629`lipid metabolic process`biological_process;GO:0005575`cellular_component`cellular_component;GO:0044281`small molecule metabolic process`biological_process	PF07333.9`SLR1-BP`S locus-related glycoprotein 1 binding pollen coat protein (SLR1-BP)	-	K01824`EBP
Bo4g127140.t1	0	0	0.281181	1.02387	0.035827	0.090841	ERG11_ARATH`Squalene epoxidase 5	Steroid biosynthesis`ko00100;Sesquiterpenoid and triterpenoid biosynthesis`ko00909	PREDICTED: squalene monooxygenase 1,1-like	GO:0006629`lipid metabolic process`biological_process;GO:0043167`ion binding`molecular_function;GO:0005575`cellular_component`cellular_component;GO:0016491`oxidoreductase activity`molecular_function;GO:0044281`small molecule metabolic process`biological_process;GO:0009058`biosynthetic process`biological_process;GO:0005783`endoplasmic reticulum`cellular_component	PF00010.23`HLH`Helix-loop-helix DNA-binding domain	ENOG410IVMP;ENOG411216Z	K00511`SQLE, ERG1
Bo7g062260.t1	1.90066	0.54493	0.069254	0.025545	1.7207	0.955685	JMT_BRARP`Jasmonate O-methyltransferase	alpha-Linolenic acid metabolism`ko00592		GO:0005737`cytoplasm`cellular_component;GO:0044281`small molecule metabolic process`biological_process;GO:0008168`methyltransferase activity`molecular_function;GO:0006629`lipid metabolic process`biological_process;GO:0009058`biosynthetic process`biological_process;GO:0005634`nucleus`cellular_component	PF14531.3`Kinase-like`Kinase-like;PF07714.14`Pkinase_Tyr`Protein tyrosine kinase;PF00069.22`Pkinase`Protein kinase domain;PF01636.20`APH`Phosphotransferase enzyme family;PF01633.17`Choline_kinase`Choline/ethanolamine kinase	COG0515;KOG0658	K08241`E2.1.1.141
Bo5g144910.t2	1.78236	2.89851	0.650566	0.746302	2.3961	2.21864	LACS6_ARATH`Long chain acyl-CoA synthetase 6, peroxisomal	Peroxisome`ko04146;Fatty acid metabolism`ko01212;Fatty acid degradation`ko00071;Adipocytokine signaling pathway`ko04920;PPAR signaling pathway`ko03320;Fatty acid biosynthesis`ko00061	PREDICTED: long chain acyl-CoA synthetase 6, peroxisomal-like	GO:0006950`response to stress`biological_process;GO:0008150`biological_process`biological_process;GO:0005575`cellular_component`cellular_component;GO:0043167`ion binding`molecular_function;GO:0006629`lipid metabolic process`biological_process;GO:0005777`peroxisome`cellular_component;GO:0016874`ligase activity`molecular_function;GO:0044281`small molecule metabolic process`biological_process	PF04043.12`PMEI`Plant invertase/pectin methylesterase inhibitor	-	K01897`ACSL, fadD
novel5858.t2	2.30684	2.77007	0.214597	0.116408	2.06006	2.89762	LKHA4_ARATH`Leucine aminopeptidase	Arachidonic acid metabolism`ko00590	leukotriene A-4 hydrolase homolog	GO:0003674`molecular_function`molecular_function;GO:0005829`cytosol`cellular_component;GO:0009058`biosynthetic process`biological_process;GO:0008233`peptidase activity`molecular_function;GO:0044281`small molecule metabolic process`biological_process;GO:0043167`ion binding`molecular_function;GO:0006629`lipid metabolic process`biological_process	-	-	K01254`LTA4H
Bo2g166030.t2	7.57211	12.6755	1.49108	2.34904	8.689	13.2107	NLTL5_ARATH`Non-specific lipid-transfer protein-like protein At5g64080	-	PREDICTED: non-specific lipid-transfer protein-like protein At5g64080	GO:0008289`lipid binding`molecular_function;GO:0005575`cellular_component`cellular_component;GO:0006810`transport`biological_process;GO:0005886`plasma membrane`cellular_component	PF02458.12`Transferase`Transferase family	ENOG410IH9K;ENOG410YUQM	-
Bo3g047220.t1	0.345924	0.779864	0	0	1.58306	0.842923	NLTL5_ARATH`Non-specific lipid-transfer protein-like protein At5g64080	-	PREDICTED: non-specific lipid-transfer protein-like protein At2g13820	GO:0006810`transport`biological_process;GO:0005886`plasma membrane`cellular_component;GO:0008289`lipid binding`molecular_function;GO:0005575`cellular_component`cellular_component	-	-	-
Bo9g083170.t1	1.38438	3.32353	0	0.036421	6.02804	3.99882	NLTL5_ARATH`Non-specific lipid-transfer protein-like protein At5g64080	-	PREDICTED: non-specific lipid-transfer protein-like protein At2g13820	GO:0008289`lipid binding`molecular_function;GO:0005575`cellular_component`cellular_component;GO:0006810`transport`biological_process;GO:0005886`plasma membrane`cellular_component	PF04776.9`DUF626`Protein of unknown function (DUF626)	-	-
Bo2g111860.t2	0.864811	1.65098	0.020707	0	3.88688	2.609	NLTL5_ARATH`Non-specific lipid-transfer protein-like protein At5g64080;NLTL2_ARATH`Non-specific lipid-transfer protein-like protein At2g13820	-	non-specific lipid-transfer protein-like protein At2g13820 isoform X2	GO:0005575`cellular_component`cellular_component;GO:0008289`lipid binding`molecular_function;GO:0005576`extracellular region`cellular_component;GO:0005886`plasma membrane`cellular_component;GO:0006810`transport`biological_process	PF03061.19`4HBT`Thioesterase superfamily;PF13622.3`4HBT_3`Thioesterase-like superfamily;PF14539.3`DUF4442`Domain of unknown function (DUF4442)	-	-
Bo2g053950.t1	171.567	303.935	0.085822	0.147731	58.4978	409.648	NLTP2_MAIZE`Probable non-specific lipid-transfer protein 2	-	PREDICTED: non-specific lipid-transfer protein 2-like	GO:0006810`transport`biological_process;GO:0008289`lipid binding`molecular_function	PF00956.15`NAP`Nucleosome assembly protein (NAP)	ENOG410XQN9;KOG1507	-
Bo6g101330.t1	55.3081	77.0687	0.127201	0.072986	30.2	179.057	NLTP2_MAIZE`Probable non-specific lipid-transfer protein 2	-	PREDICTED: non-specific lipid-transfer protein 2	GO:0006810`transport`biological_process;GO:0008289`lipid binding`molecular_function	PF06746.8`DUF1216`Protein of unknown function (DUF1216)	-	-
Bo3g071470.t1	1.25381	1.92083	6.01793	5.32043	0.949351	2.66503	NLTP2_PRUAR`Non-specific lipid-transfer protein 2	-	PREDICTED: non-specific lipid-transfer protein 2-like	GO:0006810`transport`biological_process;GO:0008289`lipid binding`molecular_function	PF00450.19`Peptidase_S10`Serine carboxypeptidase	KOG1282;COG2939	-
Bo3g170820.t1	19.3007	23.4688	0	0	14.1131	58.5033	NLTPB_ARATH`Non-specific lipid-transfer protein 11	-	PREDICTED: non-specific lipid-transfer protein 11-like	GO:0008289`lipid binding`molecular_function;GO:0006810`transport`biological_process	PF03226.11`Yippee-Mis18`Yippee zinc-binding/DNA-binding /Mis18, centromere assembly;PF11648.5`RIG-I_C-RD`C-terminal domain of RIG-I	KOG3399;ENOG4111VJ1	-
Bo3g170820.t2	1.01189	0.889681	0	0	0.727706	1.98484	NLTPB_ARATH`Non-specific lipid-transfer protein 11	-	BnaCnng60800D	GO:0008289`lipid binding`molecular_function;GO:0006810`transport`biological_process	-	-	-
novel4527.t1	157.019	181.329	0.065956	0.170301	65.4446	577.855	NLTPB_ARATH`Non-specific lipid-transfer protein 11	-	PREDICTED: non-specific lipid-transfer protein 11	GO:0006810`transport`biological_process;GO:0008289`lipid binding`molecular_function	PF13401.3`AAA_22`AAA domain;PF03029.14`ATP_bind_1`Conserved hypothetical ATP binding protein;PF13238.3`AAA_18`AAA domain;PF16575.2`CLP1_P`mRNA cleavage and polyadenylation factor CLP1 P-loop;PF00009.24`GTP_EFTU`Elongation factor Tu GTP binding domain	ENOG410XPBZ;KOG1534	-
Bo1g059070.t1	104.005	77.5076	3.09748	3.47305	14.3095	567.032	NLTPC_ARATH`Non-specific lipid-transfer protein 12	-	PREDICTED: non-specific lipid-transfer protein 12-like	GO:0005618`cell wall`cellular_component;GO:0006810`transport`biological_process;GO:0008289`lipid binding`molecular_function	PF02987.13`LEA_4`Late embryogenesis abundant protein;PF05957.10`DUF883`Bacterial protein of unknown function (DUF883)	ENOG410IW0B;ENOG410YKZ6	-
Bo2g123290.t2	0.854886	0.930122	0	0	0.886573	6.28592	NLTPD_ARATH`Non-specific lipid-transfer protein 13	-		GO:0008289`lipid binding`molecular_function	-	-	-
Bo4g158870.t1	0.686527	1.6288	0	0	1.71151	0.838336	Oleosin 18.5 kDa	-	unnamed protein product, partial	GO:0005811`lipid particle`cellular_component;GO:0006950`response to stress`biological_process;GO:0008150`biological_process`biological_process;GO:0048856`anatomical structure development`biological_process;GO:0005576`extracellular region`cellular_component;GO:0000003`reproduction`biological_process;GO:0005575`cellular_component`cellular_component	PF13561.3`adh_short_C2`Enoyl-(Acyl carrier protein) reductase;PF08659.7`KR`KR domain;PF01370.18`Epimerase`NAD dependent epimerase/dehydratase family;PF00106.22`adh_short`short chain dehydrogenase	COG1028;KOG1208	-
Bo2g008670.t22	0.874182	2.79349	0.005633	0	8.83524	3.78459	Oleosin GRP-17	-	PREDICTED: sericin 1-like	GO:0005811`lipid particle`cellular_component;GO:0006810`transport`biological_process;GO:0008150`biological_process`biological_process;GO:0008289`lipid binding`molecular_function;GO:0005576`extracellular region`cellular_component;GO:0000003`reproduction`biological_process;GO:0005575`cellular_component`cellular_component	-	-	-
Bo2g008670.t25	0.689288	1.61646	0	0	1.71213	1.53619	Oleosin GRP-17	-	BnaC02g01570D	GO:0000003`reproduction`biological_process;GO:0005575`cellular_component`cellular_component;GO:0008289`lipid binding`molecular_function;GO:0005576`extracellular region`cellular_component;GO:0008150`biological_process`biological_process;GO:0005811`lipid particle`cellular_component;GO:0006810`transport`biological_process	-	-	-
Bo9g175590.t1	0.909178	2.75195	0	0	2.11036	2.06842	Oleosin GRP-17	-	PREDICTED: serine-rich 25 kDa antigen protein-like	GO:0005811`lipid particle`cellular_component;GO:0006810`transport`biological_process;GO:0008150`biological_process`biological_process;GO:0008289`lipid binding`molecular_function;GO:0005576`extracellular region`cellular_component;GO:0000003`reproduction`biological_process;GO:0005575`cellular_component`cellular_component	PF01190.14`Pollen_Ole_e_I`Pollen proteins Ole e I like	ENOG410ZND9;ENOG410J0BF	-
Bo9g175600.t1	31.7188	44.5154	0	0.025905	15.6047	81.4082	Oleosin GRP-17	-	PREDICTED: oleosin-B2-like	GO:0005576`extracellular region`cellular_component;GO:0008289`lipid binding`molecular_function;GO:0005575`cellular_component`cellular_component;GO:0000003`reproduction`biological_process;GO:0006810`transport`biological_process;GO:0005811`lipid particle`cellular_component;GO:0008150`biological_process`biological_process	PF00235.16`Profilin`Profilin	KOG1755;ENOG41126PD	-
Bo3g004440.t2	16.4566	21.567	0	0	10.8541	67.3207	Oleosin GRP-17	-		GO:0000003`reproduction`biological_process;GO:0005575`cellular_component`cellular_component;GO:0005576`extracellular region`cellular_component;GO:0008289`lipid binding`molecular_function;GO:0008150`biological_process`biological_process;GO:0005811`lipid particle`cellular_component;GO:0006810`transport`biological_process	PF07714.14`Pkinase_Tyr`Protein tyrosine kinase;PF00069.22`Pkinase`Protein kinase domain	KOG2732;ENOG410XPBB;KOG0661;COG1311	-
Bo2g008680.t2	13.5691	21.9302	0.055172	0	28.8851	53.4954	Oleosin-B1	-		GO:0005575`cellular_component`cellular_component;GO:0005811`lipid particle`cellular_component	PF05552.9`TM_helix`Conserved TM helix	ENOG410JJSA;ENOG4111CA2	-
Bo2g008690.t1	11.3925	23.0932	0	0	24.3633	39.5785	Oleosin-B1	-	PREDICTED: oleosin-B1-like	GO:0005811`lipid particle`cellular_component;GO:0005575`cellular_component`cellular_component	PF08541.7`ACP_syn_III_C`3-Oxoacyl-[acyl-carrier-protein (ACP)] synthase III C terminal;PF00195.16`Chal_sti_synt_N`Chalcone and stilbene synthases, N-terminal domain;PF02797.12`Chal_sti_synt_C`Chalcone and stilbene synthases, C-terminal domain;PF08392.9`FAE1_CUT1_RppA`FAE1/Type III polyketide synthase-like protein	ENOG410JB7F;ENOG4111PIG	-
Bo2g008690.t2	34.1347	60.9765	0.021985	0.018922	30.8377	73.3518	Oleosin-B1	-	PREDICTED: oleosin-B1-like	GO:0005811`lipid particle`cellular_component;GO:0005575`cellular_component`cellular_component	PF08206.8`OB_RNB`Ribonuclease B OB domain;PF11767.5`SET_assoc`Histone lysine methyltransferase SET associated;PF08777.8`RRM_3`RNA binding motif;PF00076.19`RRM_1`RNA recognition motif. (a.k.a. RRM, RBD, or RNP domain);PF16842.2`RRM_occluded`Occluded RNA-recognition motif;PF11608.5`Limkain-b1`Limkain b1;PF16367.2`RRM_7`RNA recognition motif;PF00658.15`PABP`Poly-adenylate binding protein, unique dom…	KOG0123;ENOG410XR5X	-
Bo2g008690.t3	0.31049	0.834262	0	0	0.54012	1.33379	Oleosin-B1	-		GO:0005575`cellular_component`cellular_component;GO:0005811`lipid particle`cellular_component	-	-	-
Bo3g004450.t1	9.94422	20.0169	0	0	14.0301	17.5525	Oleosin-B1	-	unnamed protein product	GO:0005575`cellular_component`cellular_component;GO:0005811`lipid particle`cellular_component	PF00031.18`Cystatin`Cystatin domain;PF16845.2`SQAPI`Aspartic acid proteinase inhibitor;PF07430.8`PP1`Phloem filament protein PP1 cystatin-like domain	ENOG410J18K;ENOG410YZDC	-
Bo3g004450.t2	10.4755	18.0027	0	0	5.8332	12.6298	Oleosin-B1	-	unnamed protein product	GO:0005811`lipid particle`cellular_component;GO:0005575`cellular_component`cellular_component	-	-	-
Bo3g004450.t3	1.8115	3.67309	0	0	1.09699	2.10617	Oleosin-B1	-	unnamed protein product	GO:0005575`cellular_component`cellular_component;GO:0005811`lipid particle`cellular_component	PF14215.3`bHLH-MYC_N`bHLH-MYC and R2R3-MYB transcription factors N-terminal;PF00010.23`HLH`Helix-loop-helix DNA-binding domain	ENOG410IEYP;ENOG410YFZF	-
Bo3g004450.t5	1.94489	5.6014	0	0	2.10746	4.16333	Oleosin-B1	-	unnamed protein product	GO:0005811`lipid particle`cellular_component;GO:0005575`cellular_component`cellular_component	PF01762.18`Galactosyl_T`Galactosyltransferase;PF13334.3`DUF4094`Domain of unknown function (DUF4094)	ENOG410XV5H;KOG2288	-
Bo3g004460.t2	82.489	144.069	0	0	68.57	177.001	Oleosin-B1	-		GO:0005575`cellular_component`cellular_component;GO:0005811`lipid particle`cellular_component	PF01565.20`FAD_binding_4`FAD binding domain;PF08031.9`BBE`Berberine and berberine like	ENOG410IE3M;COG0277	-
Bo3g004460.t4	0.656305	0.996013	0	0	0.752528	1.3261	Oleosin-B1	-		GO:0005811`lipid particle`cellular_component;GO:0005575`cellular_component`cellular_component	PF00005.24`ABC_tran`ABC transporter;PF01061.21`ABC2_membrane`ABC-2 type transporter;PF12698.4`ABC2_membrane_3`ABC-2 family transporter protein;PF13304.3`AAA_21`AAA domain, putative AbiEii toxin, Type IV TA system	KOG0061;COG1131	-
Bo7g098870.t1	1.15195	2.16697	0	0	0.591366	1.61099	Oleosin-B1	-	PREDICTED: oleosin 5 isoform X1	GO:0005811`lipid particle`cellular_component;GO:0005575`cellular_component`cellular_component	-	-	-
Bo9g175570.t1	44.1331	87.2231	0.0336	0.072297	55.6282	116.705	Oleosin-B2 (Fragment)	-	PREDICTED: oleosin-B2-like	GO:0005811`lipid particle`cellular_component;GO:0005575`cellular_component`cellular_component	PF16188.2`Peptidase_M24_C`C-terminal region of peptidase_M24;PF16189.2`Creatinase_N_2`Creatinase/Prolidase N-terminal domain;PF00557.21`Peptidase_M24`Metallopeptidase family M24;PF01321.15`Creatinase_N`Creatinase/Prolidase N-terminal domain	KOG2413;COG0006	-
Bo9g175580.t2	28.7037	53.3085	0.01714	0.021827	59.8724	69.1892	Oleosin-B3	-	PREDICTED: oleosin-B3 isoform X1	GO:0005811`lipid particle`cellular_component;GO:0005575`cellular_component`cellular_component	PF10812.5`DUF2561`Protein of unknown function (DUF2561);PF09756.6`DDRGK`DDRGK domain;PF12685.4`SpoIIIAH`SpoIIIAH-like protein	KOG3054;ENOG4111IPW	-
Bo2g008660.t1	0.240346	0.391332	0	0	0.349524	0.886233	Oleosin-B6	-	oleosin-B2-like	GO:0005811`lipid particle`cellular_component;GO:0005575`cellular_component`cellular_component	PF00232.15`Glyco_hydro_1`Glycosyl hydrolase family 1	COG2723;KOG0626	-
Bo2g008670.t27	0.724039	0.741401	0	0	0.484065	0.686883	Oleosin-B6	-	BnaC02g01570D	GO:0005811`lipid particle`cellular_component;GO:0005575`cellular_component`cellular_component	-	-	-
Bo3g004420.t1	0.594991	2.47617	0	0	5.12552	2.01043	Oleosin-B6	-	unnamed protein product	GO:0005811`lipid particle`cellular_component;GO:0005575`cellular_component`cellular_component	PF00578.18`AhpC-TSA`AhpC/TSA family;PF08534.7`Redoxin`Redoxin	KOG0541;COG0678	-
Bo3g004430.t2	19.572	50.5542	0.037491	0	78.3086	47.9461	Oleosin-B6	-	oleosin-B6	GO:0005575`cellular_component`cellular_component;GO:0005811`lipid particle`cellular_component	PF00892.17`EamA`EamA-like transporter family	ENOG410J9XF;ENOG4111DQ7	-
Bo3g004430.t3	0.299746	0.653916	0	0	0.496406	0.634616	Oleosin-B6	-	PREDICTED: oleosin-B6	GO:0005575`cellular_component`cellular_component;GO:0005811`lipid particle`cellular_component	PF07690.13`MFS_1`Major Facilitator Superfamily;PF00083.21`Sugar_tr`Sugar (and other) transporter	ENOG410XNQK;KOG0254	-
Bo9g175560.t1	4.53265	5.94044	0	0.019734	2.69657	14.4449	Oleosin-B6	-	PREDICTED: oleosin-B2-like	GO:0005575`cellular_component`cellular_component;GO:0005811`lipid particle`cellular_component	-	-	-
Bo3g048680.t1	1.4378	2.56663	0.431902	0.258594	2.05292	4.65318	PAP1_BRACM`Plastid lipid-associated protein 1, chloroplastic	-	PREDICTED: plastid lipid-associated protein 1, chloroplastic	GO:0009536`plastid`cellular_component	PF01073.16`3Beta_HSD`3-beta hydroxysteroid dehydrogenase/isomerase family;PF03721.11`UDPG_MGDP_dh_N`UDP-glucose/GDP-mannose dehydrogenase family, NAD binding domain;PF00106.22`adh_short`short chain dehydrogenase;PF07993.9`NAD_binding_4`Male sterility protein;PF08659.7`KR`KR domain;PF01370.18`Epimerase`NAD dependent epimerase/dehydratase family;PF02719.12`Polysacc_synt_2`Polysaccharide biosynthesi…	COG1087;KOG1371	-
Bo5g121380.t2	1.37401	3.27348	0.713175	0.630255	2.20442	3.18248	PEAM1_ARATH`Phosphoethanolamine N-methyltransferase 1	Glycerophospholipid metabolism`ko00564	PREDICTED: phosphoethanolamine N-methyltransferase 1	GO:0008168`methyltransferase activity`molecular_function;GO:0000902`cell morphogenesis`biological_process;GO:0048856`anatomical structure development`biological_process;GO:0005829`cytosol`cellular_component;GO:0030154`cell differentiation`biological_process;GO:0006629`lipid metabolic process`biological_process;GO:0044281`small molecule metabolic process`biological_process;GO:0040007`growth`biolog…	-	ENOG410IYWD;ENOG4111VGA	K05929`E2.1.1.103, NMT
Bo6g014430.t2	1.02125	1.31987	0.173677	0.13589	2.32009	2.84054	PEAM2_ARATH`Phosphomethylethanolamine N-methyltransferase	Glycerophospholipid metabolism`ko00564	PREDICTED: phosphomethylethanolamine N-methyltransferase	GO:0009058`biosynthetic process`biological_process;GO:0044281`small molecule metabolic process`biological_process;GO:0034641`cellular nitrogen compound metabolic process`biological_process;GO:0005737`cytoplasm`cellular_component;GO:0006629`lipid metabolic process`biological_process;GO:0008168`methyltransferase activity`molecular_function	-	ENOG410YWBC;ENOG410J475	K05929`E2.1.1.103, NMT
Bo6g087680.t1	2.09084	3.37025	0.171645	0.13542	2.06128	1.98296	PEAM3_ARATH`Phosphoethanolamine N-methyltransferase 3	Glycerophospholipid metabolism`ko00564	PREDICTED: phosphoethanolamine N-methyltransferase 3	GO:0006629`lipid metabolic process`biological_process;GO:0008168`methyltransferase activity`molecular_function;GO:0044281`small molecule metabolic process`biological_process;GO:0034641`cellular nitrogen compound metabolic process`biological_process;GO:0005737`cytoplasm`cellular_component;GO:0048856`anatomical structure development`biological_process;GO:0009058`biosynthetic process`biological_proc…	PF01477.20`PLAT`PLAT/LH2 domain;PF06232.8`ATS3`Embryo-specific protein 3, (ATS3)	ENOG410JVKF;ENOG41105TK	K05929`E2.1.1.103, NMT
Bo4g187730.t2	0.691313	1.62086	0.25657	0.270687	1.17896	1.68588	PECT1_ARATH`Ethanolamine-phosphate cytidylyltransferase	Glycerophospholipid metabolism`ko00564;Phosphonate and phosphinate metabolism`ko00440	PREDICTED: ethanolamine-phosphate cytidylyltransferase-like	GO:0009058`biosynthetic process`biological_process;GO:0005739`mitochondrion`cellular_component;GO:0016779`nucleotidyltransferase activity`molecular_function;GO:0006629`lipid metabolic process`biological_process	PF05617.8`Prolamin_like`Prolamin-like	-	K00967`PCYT2
Bo3g180990.t3	0.098716	0.07793	0	0	0.172911	0.504869	PLDA2_ARATH`Phospholipase D alpha 2	Glycerophospholipid metabolism`ko00564;Endocytosis`ko04144;Glutamatergic synapse`ko04724;Sphingolipid signaling pathway`ko04071;GnRH signaling pathway`ko04912;Fc gamma R-mediated phagocytosis`ko04666;Phospholipase D signaling pathway`ko04072;cAMP signaling pathway`ko04024;Ether lipid metabolism`ko00565;Choline metabolism in cancer`ko05231;Ras signaling pathway`ko04014	PREDICTED: phospholipase D alpha 2-like	GO:0016023`cytoplasmic, membrane-bounded vesicle`cellular_component;GO:0003674`molecular_function`molecular_function;GO:0044281`small molecule metabolic process`biological_process;GO:0009536`plastid`cellular_component;GO:0009056`catabolic process`biological_process;GO:0034641`cellular nitrogen compound metabolic process`biological_process;GO:0005575`cellular_component`cellular_component;GO:004316…	PF01477.20`PLAT`PLAT/LH2 domain	ENOG410IY0R;ENOG410ZKR3	K01115`PLD1_2
Bo6g039560.t1	0.123126	0.30071	0.004212	0	0.620882	0.194573	PLDA2_ARATH`Phospholipase D alpha 2	Choline metabolism in cancer`ko05231;Ras signaling pathway`ko04014;Phospholipase D signaling pathway`ko04072;cAMP signaling pathway`ko04024;Ether lipid metabolism`ko00565;GnRH signaling pathway`ko04912;Fc gamma R-mediated phagocytosis`ko04666;Endocytosis`ko04144;Glycerophospholipid metabolism`ko00564;Glutamatergic synapse`ko04724;Sphingolipid signaling pathway`ko04071		GO:0003674`molecular_function`molecular_function;GO:0016023`cytoplasmic, membrane-bounded vesicle`cellular_component;GO:0005773`vacuole`cellular_component;GO:0007165`signal transduction`biological_process;GO:0009056`catabolic process`biological_process;GO:0034641`cellular nitrogen compound metabolic process`biological_process;GO:0009536`plastid`cellular_component;GO:0044281`small molecule metabol…	PF10950.5`DUF2775`Protein of unknown function (DUF2775);PF04530.9`Viral_Beta_CD`Viral Beta C/D like family	-	K01115`PLD1_2
Bo7g077530.t1	1.35018	2.09192	0.040339	0.098911	0.436245	2.31291	PPT1_CAEEL`Palmitoyl-protein thioesterase 1	Fatty acid metabolism`ko01212;Lysosome`ko04142;Fatty acid elongation`ko00062	palmitoyl protein thioesterase family protein	GO:0003674`molecular_function`molecular_function;GO:0000003`reproduction`biological_process;GO:0016192`vesicle-mediated transport`biological_process;GO:0005764`lysosome`cellular_component;GO:0006464`cellular protein modification process`biological_process;GO:0008150`biological_process`biological_process;GO:0007005`mitochondrion organization`biological_process;GO:0009056`catabolic process`biologic…	PF03222.10`Trp_Tyr_perm`Tryptophan/tyrosine permease family;PF01490.15`Aa_trans`Transmembrane amino acid transporter protein	COG0814;KOG1303	K01074`PPT
Bo7g077530.t2	0.790338	1.0061	0.124513	0.070472	1.21212	3.20759	PPT1_CAEEL`Palmitoyl-protein thioesterase 1	Fatty acid elongation`ko00062;Lysosome`ko04142;Fatty acid metabolism`ko01212	palmitoyl protein thioesterase family protein	GO:0008150`biological_process`biological_process;GO:0006464`cellular protein modification process`biological_process;GO:0007005`mitochondrion organization`biological_process;GO:0009056`catabolic process`biological_process;GO:0003674`molecular_function`molecular_function;GO:0016192`vesicle-mediated transport`biological_process;GO:0005764`lysosome`cellular_component;GO:0000003`reproduction`biologic…	PF02365.12`NAM`No apical meristem (NAM) protein	ENOG410IIWY;ENOG410Y9QZ	K01074`PPT
Bo2g151820.t2	0.421821	1.19825	0	0	2.60417	2.0492	PXG2_ARATH`Peroxygenase 2	Cutin, suberine and wax biosynthesis`ko00073	PREDICTED: peroxygenase 2-like	GO:0044281`small molecule metabolic process`biological_process;GO:0043167`ion binding`molecular_function;GO:0005575`cellular_component`cellular_component;GO:0006629`lipid metabolic process`biological_process;GO:0009058`biosynthetic process`biological_process;GO:0016491`oxidoreductase activity`molecular_function;GO:0005811`lipid particle`cellular_component;GO:0006950`response to stress`biological_…	PF00022.16`Actin`Actin	COG5277;KOG0676	K17991`PXG
novel4323.t1	0.266486	2.02352	0	0.014978	1.64303	0.621242	PXG7_ARATH`Probable peroxygenase 7	Cutin, suberine and wax biosynthesis`ko00073	PREDICTED: probable peroxygenase 7	GO:0016491`oxidoreductase activity`molecular_function;GO:0005576`extracellular region`cellular_component;GO:0043167`ion binding`molecular_function;GO:0003674`molecular_function`molecular_function	PF13649.3`Methyltransf_25`Methyltransferase domain;PF01135.16`PCMT`Protein-L-isoaspartate(D-aspartate) O-methyltransferase (PCMT);PF08241.9`Methyltransf_11`Methyltransferase domain;PF13847.3`Methyltransf_31`Methyltransferase domain;PF05175.11`MTS`Methyltransferase small domain;PF13489.3`Methyltransf_23`Methyltransferase domain;PF08242.9`Methyltransf_12`Methyltransferase domain;PF01209.15`Ubie_met…	-	K17991`PXG
Bo2g105360.t1	0.59139	0.866613	0.11082	0.103329	0.535395	1.51266	SMO11_ARATH`Methylsterol monooxygenase 1-1	Steroid biosynthesis`ko00100	PREDICTED: methylsterol monooxygenase 1-1	GO:0005783`endoplasmic reticulum`cellular_component;GO:0009058`biosynthetic process`biological_process;GO:0043167`ion binding`molecular_function;GO:0006629`lipid metabolic process`biological_process;GO:0005575`cellular_component`cellular_component;GO:0016491`oxidoreductase activity`molecular_function;GO:0044281`small molecule metabolic process`biological_process	-	-	K14423`SMO1
Bo7g117210.t1	0.238705	0.469724	0	0	0.081149	0.195469	AMP1_ARATH`Aminopeptidase M1	-	PREDICTED: uncharacterized protein LOC106305075	GO:0043167`ion binding`molecular_function;GO:0005737`cytoplasm`cellular_component;GO:0034641`cellular nitrogen compound metabolic process`biological_process;GO:0009056`catabolic process`biological_process;GO:0008150`biological_process`biological_process;GO:0043226`organelle`cellular_component;GO:0008233`peptidase activity`molecular_function;GO:0005829`cytosol`cellular_component;GO:0005886`plasma …	PF05498.8`RALF`Rapid ALkalinization Factor (RALF)	ENOG410ZNB7;ENOG410J4JC	K08776`NPEPPS
Bo1g123470.t1	0.418427	0.725675	0.030202	0.011445	0.507615	0.50132	AMPL1_ARATH`Leucine aminopeptidase 1	Glutathione metabolism`ko00480		GO:0043167`ion binding`molecular_function;GO:0009536`plastid`cellular_component;GO:0008233`peptidase activity`molecular_function;GO:0005829`cytosol`cellular_component;GO:0008150`biological_process`biological_process;GO:0005773`vacuole`cellular_component	PF00022.16`Actin`Actin	KOG0676;COG5277	K01255`CARP, pepA
Bo5g145460.t2	0.33447	0.827898	0.011014	0.013832	0.256035	0.20417	AMPP2_ARATH`Aminopeptidase P2	-	PREDICTED: probable Xaa-Pro aminopeptidase P	GO:0043167`ion binding`molecular_function;GO:0005737`cytoplasm`cellular_component;GO:0009536`plastid`cellular_component;GO:0008233`peptidase activity`molecular_function	-	-	K01262`pepP
Bo1g002960.t1	1.27662	0.861798	0	0	0.409611	0.605843	APK2_ARATH`Adenylyl-sulfate kinase 2, chloroplastic	Purine metabolism`ko00230;Sulfur metabolism`ko00920	PREDICTED: adenylyl-sulfate kinase 2, chloroplastic-like	GO:0009536`plastid`cellular_component;GO:0006790`sulfur compound metabolic process`biological_process;GO:0043167`ion binding`molecular_function;GO:0016301`kinase activity`molecular_function;GO:0009058`biosynthetic process`biological_process;GO:0006520`cellular amino acid metabolic process`biological_process	-	-	K00860`cysC
Bo1g002960.t2	0	0	0.77443	0.589255	0	0	APK2_ARATH`Adenylyl-sulfate kinase 2, chloroplastic	Purine metabolism`ko00230;Sulfur metabolism`ko00920	PREDICTED: adenylyl-sulfate kinase 2, chloroplastic-like	GO:0006790`sulfur compound metabolic process`biological_process;GO:0009536`plastid`cellular_component;GO:0043167`ion binding`molecular_function;GO:0016301`kinase activity`molecular_function;GO:0009058`biosynthetic process`biological_process;GO:0006520`cellular amino acid metabolic process`biological_process	PF06955.9`XET_C`Xyloglucan endo-transglycosylase (XET) C-terminus;PF00722.18`Glyco_hydro_16`Glycosyl hydrolases family 16	COG2273;ENOG410IHDJ	K00860`cysC
Bo8g094920.t1	0.25683	0.564532	1.29141	1.13795	0.127328	0.064569	ATL34_ARATH`RING-H2 finger protein ATL34	-	RING-H2 finger protein ATL5-like	GO:0005575`cellular_component`cellular_component;GO:0043167`ion binding`molecular_function;GO:0003674`molecular_function`molecular_function;GO:0006464`cellular protein modification process`biological_process	PF04043.12`PMEI`Plant invertase/pectin methylesterase inhibitor	ENOG410JDGK;ENOG4111A4E	-
Bo6g084910.t1	0.312604	0.572606	1.70285	1.1757	0.061992	0.117887	ATL8_ARATH`RING-H2 finger protein ATL8	-	PREDICTED: RING-H2 finger protein ATL8-like	GO:0003674`molecular_function`molecular_function;GO:0006464`cellular protein modification process`biological_process;GO:0043167`ion binding`molecular_function;GO:0005575`cellular_component`cellular_component	-	-	-
novel4994.t1	0.043627	0.060257	0.279609	0.353152	0	0	BCAT2_ARATH`Branched-chain-amino-acid aminotransferase 2, chloroplastic	Valine, leucine and isoleucine biosynthesis`ko00290;Pantothenate and CoA biosynthesis`ko00770;Valine, leucine and isoleucine degradation`ko00280;2-Oxocarboxylic acid metabolism`ko01210;Cysteine and methionine metabolism`ko00270;Biosynthesis of amino acids`ko01230	PREDICTED: branched-chain-amino-acid aminotransferase 2, chloroplastic	GO:0009058`biosynthetic process`biological_process;GO:0006520`cellular amino acid metabolic process`biological_process;GO:0003674`molecular_function`molecular_function;GO:0071554`cell wall organization or biogenesis`biological_process;GO:0009536`plastid`cellular_component	PF03446.12`NAD_binding_2`NAD binding domain of 6-phosphogluconate dehydrogenase;PF02826.16`2-Hacid_dh_C`D-isomer specific 2-hydroxyacid dehydrogenase, NAD binding domain;PF00389.27`2-Hacid_dh`D-isomer specific 2-hydroxyacid dehydrogenase, catalytic domain;PF01488.17`Shikimate_DH`Shikimate / quinate 5-dehydrogenase	COG1052;KOG0069	K00826`E2.6.1.42, ilvE
novel4994.t2	0	0	0.26821	0.48095	0.08455	0.019432	BCAT2_ARATH`Branched-chain-amino-acid aminotransferase 2, chloroplastic	Valine, leucine and isoleucine degradation`ko00280;Valine, leucine and isoleucine biosynthesis`ko00290;Pantothenate and CoA biosynthesis`ko00770;2-Oxocarboxylic acid metabolism`ko01210;Cysteine and methionine metabolism`ko00270;Biosynthesis of amino acids`ko01230	branched-chain-amino-acid aminotransferase 2, chloroplastic-like	GO:0071554`cell wall organization or biogenesis`biological_process;GO:0009536`plastid`cellular_component;GO:0006520`cellular amino acid metabolic process`biological_process;GO:0009058`biosynthetic process`biological_process;GO:0003674`molecular_function`molecular_function	PF02365.12`NAM`No apical meristem (NAM) protein	ENOG410IKRR;ENOG4111FG3	K00826`E2.6.1.42, ilvE
novel4994.t5	0.087825	0.35985	1.88758	1.56633	0.210677	0.11459	BCAT2_ARATH`Branched-chain-amino-acid aminotransferase 2, chloroplastic	Biosynthesis of amino acids`ko01230;Cysteine and methionine metabolism`ko00270;2-Oxocarboxylic acid metabolism`ko01210;Valine, leucine and isoleucine degradation`ko00280;Valine, leucine and isoleucine biosynthesis`ko00290;Pantothenate and CoA biosynthesis`ko00770	PREDICTED: branched-chain-amino-acid aminotransferase 2, chloroplastic	GO:0003674`molecular_function`molecular_function;GO:0009058`biosynthetic process`biological_process;GO:0006520`cellular amino acid metabolic process`biological_process;GO:0071554`cell wall organization or biogenesis`biological_process;GO:0009536`plastid`cellular_component	PF13193.3`AMP-binding_C`AMP-binding enzyme C-terminal domain;PF00501.25`AMP-binding`AMP-binding enzyme;PF16177.2`ACAS_N`Acetyl-coenzyme A synthetase N-terminus	COG0365;KOG1175	K00826`E2.6.1.42, ilvE
Bo5g138000.t1	2.5604	3.44055	0	0	4.73337	2.58751	CD48A_ARATH`Cell division control protein 48 homolog A	Protein processing in endoplasmic reticulum`ko04141;Legionellosis`ko05134	PREDICTED: cell division control protein 48 homolog A	GO:0005794`Golgi apparatus`cellular_component;GO:0005783`endoplasmic reticulum`cellular_component;GO:0006950`response to stress`biological_process;GO:0005811`lipid particle`cellular_component;GO:0007010`cytoskeleton organization`biological_process;GO:0005576`extracellular region`cellular_component;GO:0005730`nucleolus`cellular_component;GO:0005856`cytoskeleton`cellular_component;GO:0051301`cell d…	PF04525.9`LOR`LURP-one-related	ENOG4111GT4;ENOG410IKCI	K13525`VCP, CDC48
Bo7g119650.t1	9.75355	17.5333	19.2796	27.2721	14.2918	14.1509	CP18C_ARATH`Peptidyl-prolyl cis-trans isomerase CYP18-3	-	PREDICTED: peptidyl-prolyl cis-trans isomerase CYP18-3-like	GO:0016853`isomerase activity`molecular_function;GO:0002376`immune system process`biological_process;GO:0008150`biological_process`biological_process;GO:0007165`signal transduction`biological_process;GO:0006464`cellular protein modification process`biological_process;GO:0006457`protein folding`biological_process;GO:0008219`cell death`biological_process;GO:0009536`plastid`cellular_component;GO:000…	-	-	-
Bo5g132500.t2	0	0	0.394211	0.30505	0	0	CPNB2_ARATH`Chaperonin 60 subunit beta 2, chloroplastic	RNA degradation`ko03018;Tuberculosis`ko05152;Legionellosis`ko05134;Type I diabetes mellitus`ko04940	unnamed protein product	GO:0006457`protein folding`biological_process;GO:0009536`plastid`cellular_component;GO:0007005`mitochondrion organization`biological_process;GO:0005840`ribosome`cellular_component;GO:0043167`ion binding`molecular_function;GO:0005739`mitochondrion`cellular_component;GO:0005829`cytosol`cellular_component;GO:0005634`nucleus`cellular_component;GO:0005730`nucleolus`cellular_component;GO:0051082`unfold…	PF00332.15`Glyco_hydro_17`Glycosyl hydrolases family 17	ENOG410YAHP;ENOG410IH05	K04077`groEL, HSPD1
Bo5g132500.t3	0	0	0.155593	0.133104	0	0	CPNB2_ARATH`Chaperonin 60 subunit beta 2, chloroplastic	Tuberculosis`ko05152;RNA degradation`ko03018;Type I diabetes mellitus`ko04940;Legionellosis`ko05134	unnamed protein product	GO:0006457`protein folding`biological_process;GO:0009536`plastid`cellular_component;GO:0005840`ribosome`cellular_component;GO:0007005`mitochondrion organization`biological_process;GO:0043167`ion binding`molecular_function;GO:0005739`mitochondrion`cellular_component;GO:0005634`nucleus`cellular_component;GO:0005829`cytosol`cellular_component;GO:0005730`nucleolus`cellular_component;GO:0051082`unfold…	-	-	K04077`groEL, HSPD1
Bo5g132500.t4	0	0	0.140492	0.248298	0	0	CPNB2_ARATH`Chaperonin 60 subunit beta 2, chloroplastic	RNA degradation`ko03018;Tuberculosis`ko05152;Type I diabetes mellitus`ko04940;Legionellosis`ko05134	unnamed protein product	GO:0051082`unfolded protein binding`molecular_function;GO:0005730`nucleolus`cellular_component;GO:0005829`cytosol`cellular_component;GO:0005634`nucleus`cellular_component;GO:0005739`mitochondrion`cellular_component;GO:0043167`ion binding`molecular_function;GO:0009536`plastid`cellular_component;GO:0007005`mitochondrion organization`biological_process;GO:0005840`ribosome`cellular_component;GO:00064…	-	-	K04077`groEL, HSPD1
Bo3g026520.t1	11.2126	18.725	0	0	8.46589	32.001	CYT2_ARATH`Cysteine proteinase inhibitor 2	-	PREDICTED: cysteine proteinase inhibitor 2-like	GO:0006950`response to stress`biological_process;GO:0030234`enzyme regulator activity`molecular_function;GO:0005576`extracellular region`cellular_component	PF04776.9`DUF626`Protein of unknown function (DUF626)	ENOG410JTT5;ENOG41107J7	-
Bo3g026520.t2	51.1814	131.318	0.361469	0	107.339	151.348	CYT2_ARATH`Cysteine proteinase inhibitor 2	-	cysteine proteinase inhibitor 2-like	GO:0030234`enzyme regulator activity`molecular_function;GO:0005576`extracellular region`cellular_component;GO:0006950`response to stress`biological_process	PF02469.19`Fasciclin`Fasciclin domain	ENOG410IKAG;ENOG4112B5J	-
Bo4g047270.t2	42.8514	154.608	0.031061	0.053467	107.427	59.8777	CYT2_ARATH`Cysteine proteinase inhibitor 2	-	unnamed protein product, partial	GO:0005576`extracellular region`cellular_component;GO:0030234`enzyme regulator activity`molecular_function;GO:0006950`response to stress`biological_process	PF01657.14`Stress-antifung`Salt stress response/antifungal	ENOG41104A0;ENOG410JX5M	-
Bo4g177700.t1	29.972	62.9999	0.159874	0.091733	61.2169	92.2133	CYT2_ARATH`Cysteine proteinase inhibitor 2	-	PREDICTED: cysteine proteinase inhibitor 2-like	GO:0006950`response to stress`biological_process;GO:0005576`extracellular region`cellular_component;GO:0030234`enzyme regulator activity`molecular_function	PF07993.9`NAD_binding_4`Male sterility protein;PF01073.16`3Beta_HSD`3-beta hydroxysteroid dehydrogenase/isomerase family;PF01370.18`Epimerase`NAD dependent epimerase/dehydratase family;PF08659.7`KR`KR domain;PF05368.10`NmrA`NmrA-like family;PF16363.2`GDP_Man_Dehyd`GDP-mannose 4,6 dehydratase;PF13460.3`NAD_binding_10`NAD(P)H-binding	COG0451;KOG1502	-
Bo8g044700.t1	0.51116	0.973758	0	0	11.4342	0.771059	CYT4_ARATH`Cysteine proteinase inhibitor 4	-	hypothetical protein BRARA_H00864	GO:0005773`vacuole`cellular_component;GO:0005618`cell wall`cellular_component;GO:0006950`response to stress`biological_process;GO:0005829`cytosol`cellular_component;GO:0005576`extracellular region`cellular_component;GO:0005575`cellular_component`cellular_component;GO:0030234`enzyme regulator activity`molecular_function	-	-	-
Bo9g069620.t1	1.14421	3.45205	0.072522	0.020806	3.52371	3.45197	CYT5_ARATH`Cysteine proteinase inhibitor 5	-	PREDICTED: cysteine proteinase inhibitor 5-like	GO:0030234`enzyme regulator activity`molecular_function;GO:0005576`extracellular region`cellular_component;GO:0005618`cell wall`cellular_component;GO:0006950`response to stress`biological_process;GO:0008150`biological_process`biological_process	-	COG2124;KOG0156	-
Bo3g010810.t1	0.681937	0.999298	0.015308	0.006588	0.393021	1.84839	DCAM2_ARATH`S-adenosylmethionine decarboxylase proenzyme 2	Arginine and proline metabolism`ko00330;Cysteine and methionine metabolism`ko00270	PREDICTED: S-adenosylmethionine decarboxylase proenzyme 2-like	GO:0006790`sulfur compound metabolic process`biological_process;GO:0044281`small molecule metabolic process`biological_process;GO:0034641`cellular nitrogen compound metabolic process`biological_process;GO:0016829`lyase activity`molecular_function;GO:0009058`biosynthetic process`biological_process;GO:0005829`cytosol`cellular_component	PF00996.15`GDI`GDP dissociation inhibitor;PF01593.21`Amino_oxidase`Flavin containing amine oxidoreductase	KOG1439;COG5044	K01611`speD, AMD1
Bo9g169810.t2	0.575739	0.96328	0	0	0.681298	0.87726	DCDA2_ARATH`Diaminopimelate decarboxylase 2, chloroplastic	Lysine biosynthesis`ko00300;Biosynthesis of amino acids`ko01230	PREDICTED: diaminopimelate decarboxylase 2, chloroplastic-like	GO:0009536`plastid`cellular_component;GO:0016829`lyase activity`molecular_function;GO:0009058`biosynthetic process`biological_process;GO:0005829`cytosol`cellular_component;GO:0006520`cellular amino acid metabolic process`biological_process	-	-	K01586`lysA
Bo9g149730.t3	0	0	0.423923	0.442951	0.101823	0.236386	DNAJ3_ARATH`Chaperone protein dnaJ 3	Protein processing in endoplasmic reticulum`ko04141	PREDICTED: chaperone protein dnaJ 3-like	GO:0005730`nucleolus`cellular_component;GO:0051082`unfolded protein binding`molecular_function;GO:0003674`molecular_function`molecular_function;GO:0005829`cytosol`cellular_component;GO:0006950`response to stress`biological_process;GO:0005886`plasma membrane`cellular_component;GO:0048856`anatomical structure development`biological_process;GO:0005575`cellular_component`cellular_component;GO:0043167…	PF01650.15`Peptidase_C13`Peptidase C13 family	KOG1348;COG5206	K09503`DNAJA2
Bo2g095520.t1	1.90574	3.09376	3.92024	4.94639	2.45493	1.26764	DNAJ8_ARATH`Chaperone protein dnaJ 8, chloroplastic	-	PREDICTED: chaperone protein dnaJ 8, chloroplastic-like	GO:0005634`nucleus`cellular_component;GO:0008150`biological_process`biological_process;GO:0009536`plastid`cellular_component	PF05699.11`Dimer_Tnp_hAT`hAT family C-terminal dimerisation region;PF14372.3`DUF4413`Domain of unknown function (DUF4413)	ENOG410IRA0;ENOG410Y37V	-
Bo6g124140.t3	0.17708	0.259238	4.72817	1.17457	0.545341	0.275513	DNAJ8_ARATH`Chaperone protein dnaJ 8, chloroplastic	-	chaperone protein dnaJ 8, chloroplastic-like	GO:0009536`plastid`cellular_component;GO:0005634`nucleus`cellular_component;GO:0008150`biological_process`biological_process	-	-	-
novel4070.t2	0.540624	0.517598	3.2857	2.79953	2.29037	1.47105	DNAJ8_ARATH`Chaperone protein dnaJ 8, chloroplastic	-	PREDICTED: chaperone protein dnaJ 8, chloroplastic	GO:0005634`nucleus`cellular_component;GO:0008150`biological_process`biological_process;GO:0009536`plastid`cellular_component	PF13923.3`zf-C3HC4_2`Zinc finger, C3HC4 type (RING finger);PF13639.3`zf-RING_2`Ring finger domain;PF13920.3`zf-C3HC4_3`Zinc finger, C3HC4 type (RING finger);PF14447.3`Prok-RING_4`Prokaryotic RING finger family 4;PF13445.3`zf-RING_UBOX`RING-type zinc-finger;PF00097.22`zf-C3HC4`Zinc finger, C3HC4 type (RING finger)	-	-
Bo1g005990.t1	1.43405	2.01902	5.53433	5.99755	2.74345	2.03594	DNJ11_ARATH`Chaperone protein dnaJ 11, chloroplastic	-	PREDICTED: chaperone protein dnaJ 11, chloroplastic-like	GO:0009536`plastid`cellular_component;GO:0005634`nucleus`cellular_component	-	-	-
Bo9g026330.t1	0	0	0.422426	0.769918	0	0.104362	DNJ11_ARATH`Chaperone protein dnaJ 11, chloroplastic	-	unnamed protein product	GO:0005634`nucleus`cellular_component;GO:0009536`plastid`cellular_component	PF01485.18`IBR`IBR domain, a half RING-finger domain	-	-
Bo6g101120.t1	0.572543	1.06878	0	0	0.200301	0.32665	EFMT2_DANRE`EEF1A lysine methyltransferase 2	-	PREDICTED: protein-lysine N-methyltransferase mettl10	GO:0005737`cytoplasm`cellular_component;GO:0008168`methyltransferase activity`molecular_function;GO:0006464`cellular protein modification process`biological_process;GO:0005634`nucleus`cellular_component	PF01277.14`Oleosin`Oleosin	-	-
Bo5g139370.t2	0.644441	0.963621	0.090055	0.118616	0.780148	0.555495	FES1_YARLI`Hsp70 nucleotide exchange factor FES1	Protein processing in endoplasmic reticulum`ko04141	PREDICTED: hsp70 nucleotide exchange factor fes1-like	GO:0005783`endoplasmic reticulum`cellular_component;GO:0006810`transport`biological_process;GO:0030234`enzyme regulator activity`molecular_function;GO:0005737`cytoplasm`cellular_component;GO:0006412`translation`biological_process	PF04427.15`Brix`Brix domain	-	K09562`HSPBP1
Bo5g139370.t1	0	0	0.472769	0.381767	0.018141	0.100343	FES1_YARLI`Hsp70 nucleotide exchange factor FES1	Protein processing in endoplasmic reticulum`ko04141	PREDICTED: hsp70 nucleotide exchange factor fes1-like	GO:0006810`transport`biological_process;GO:0005783`endoplasmic reticulum`cellular_component;GO:0005737`cytoplasm`cellular_component;GO:0006412`translation`biological_process;GO:0030234`enzyme regulator activity`molecular_function	-	-	K09562`HSPBP1
Bo6g014300.t1	0.2796	0.901388	0.010042	0	2.82779	1.45508	GLN15_ARATH`Glutamine synthetase cytosolic isozyme 1-5	Nitrogen metabolism`ko00910;Two-component system`ko02020;GABAergic synapse`ko04727;Alanine, aspartate and glutamate metabolism`ko00250;Arginine biosynthesis`ko00220;Glutamatergic synapse`ko04724;Biosynthesis of amino acids`ko01230;Glyoxylate and dicarboxylate metabolism`ko00630	PREDICTED: glutamine synthetase cytosolic isozyme 1-5	GO:0006520`cellular amino acid metabolic process`biological_process;GO:0009058`biosynthetic process`biological_process;GO:0043167`ion binding`molecular_function;GO:0005575`cellular_component`cellular_component;GO:0009536`plastid`cellular_component;GO:0016874`ligase activity`molecular_function	PF00089.23`Trypsin`Trypsin;PF13365.3`Trypsin_2`Trypsin-like peptidase domain	COG0265;KOG1320	K01915`glnA, GLUL
Bo7g093510.t2	0.053206	0.053032	0.448774	0.430675	0.064164	0.082607	GSHB_BRAJU`Glutathione synthetase, chloroplastic	Glutathione metabolism`ko00480;Cysteine and methionine metabolism`ko00270	PREDICTED: glutathione synthetase, chloroplastic	GO:0003674`molecular_function`molecular_function;GO:0043167`ion binding`molecular_function;GO:0009536`plastid`cellular_component;GO:0016874`ligase activity`molecular_function	PF00584.17`SecE`SecE/Sec61-gamma subunits of protein translocation complex	KOG3498;ENOG4111WJ7	K01920`gshB, GSS
Bo4g002350.t1	0.402798	0.885379	0.020667	0	3.52603	1.6926	GSTF8_ARATH`Glutathione S-transferase F8, chloroplastic	Metabolism of xenobiotics by cytochrome P450`ko00980;Glutathione metabolism`ko00480;Chemical carcinogenesis`ko05204;Drug metabolism - cytochrome P450`ko00982	PREDICTED: glutathione S-transferase F8, chloroplastic	GO:0019748`secondary metabolic process`biological_process;GO:0009579`thylakoid`cellular_component;GO:0005634`nucleus`cellular_component;GO:0006950`response to stress`biological_process;GO:0005829`cytosol`cellular_component;GO:0016491`oxidoreductase activity`molecular_function;GO:0016765`transferase activity, transferring alkyl or aryl (other than methyl) groups`molecular_function;GO:0005773`vacuo…	PF01554.15`MatE`MatE	COG0534;KOG1347	K00799`GST, gst
Bo2g002730.t1	0.653905	0.944002	0	0	1.40296	1.3989	GSTL3_ARATH`Glutathione S-transferase L3	Drug metabolism - cytochrome P450`ko00982;Chemical carcinogenesis`ko05204;Glutathione metabolism`ko00480;Metabolism of xenobiotics by cytochrome P450`ko00980	glutathione S-transferase L3	GO:0008150`biological_process`biological_process;GO:0005829`cytosol`cellular_component;GO:0006464`cellular protein modification process`biological_process;GO:0016765`transferase activity, transferring alkyl or aryl (other than methyl) groups`molecular_function	-	-	K00799`GST, gst
Bo5g091860.t2	0.615784	0.605979	0.106118	0.155549	0.544668	0.832039	HIS2_ARATH`Histidine biosynthesis bifunctional protein hisIE, chloroplastic	Histidine metabolism`ko00340;Biosynthesis of amino acids`ko01230	PREDICTED: histidine biosynthesis bifunctional protein hisIE, chloroplastic isoform X1	GO:0009536`plastid`cellular_component;GO:0034641`cellular nitrogen compound metabolic process`biological_process;GO:0043167`ion binding`molecular_function;GO:0016810`hydrolase activity, acting on carbon-nitrogen (but not peptide) bonds`molecular_function;GO:0003674`molecular_function`molecular_function;GO:0009058`biosynthetic process`biological_process;GO:0006520`cellular amino acid metabolic pro…	-	KOG2744;ENOG410Y2AP	K11755`hisIE
Bo2g018560.t1	0.216733	0.200588	0.016388	0.014105	0.298596	0.206483	IPT9_ARATH`tRNA dimethylallyltransferase 9	Zeatin biosynthesis`ko00908	PREDICTED: tRNA dimethylallyltransferase 9-like isoform X2	GO:0043167`ion binding`molecular_function;GO:0005737`cytoplasm`cellular_component;GO:0016765`transferase activity, transferring alkyl or aryl (other than methyl) groups`molecular_function;GO:0009058`biosynthetic process`biological_process;GO:0006399`tRNA metabolic process`biological_process	-	-	K00791`miaA, TRIT1
novel5858.t2	2.30684	2.77007	0.214597	0.116408	2.06006	2.89762	LKHA4_ARATH`Leucine aminopeptidase	Arachidonic acid metabolism`ko00590	leukotriene A-4 hydrolase homolog	GO:0003674`molecular_function`molecular_function;GO:0005829`cytosol`cellular_component;GO:0009058`biosynthetic process`biological_process;GO:0008233`peptidase activity`molecular_function;GO:0044281`small molecule metabolic process`biological_process;GO:0043167`ion binding`molecular_function;GO:0006629`lipid metabolic process`biological_process	-	-	K01254`LTA4H
Bo3g169220.t1	0.226611	0.451618	0.774834	0.773358	0.237276	0.464891	MCCB_ARATH`Methylcrotonoyl-CoA carboxylase beta chain, mitochondrial	Valine, leucine and isoleucine degradation`ko00280	PREDICTED: methylcrotonoyl-CoA carboxylase beta chain, mitochondrial-like	GO:0006520`cellular amino acid metabolic process`biological_process;GO:0009056`catabolic process`biological_process;GO:0016874`ligase activity`molecular_function;GO:0043167`ion binding`molecular_function;GO:0005739`mitochondrion`cellular_component	-	-	K01969`E6.4.1.4B
Bo4g186450.t1	2.38804	3.41234	0.80222	0.594964	6.2341	3.45886	METK3_ARATH`S-adenosylmethionine synthase 3	Cysteine and methionine metabolism`ko00270;Biosynthesis of amino acids`ko01230	PREDICTED: S-adenosylmethionine synthase 3-like	GO:0051186`cofactor metabolic process`biological_process;GO:0005575`cellular_component`cellular_component;GO:0043167`ion binding`molecular_function;GO:0030154`cell differentiation`biological_process;GO:0040007`growth`biological_process;GO:0044281`small molecule metabolic process`biological_process;GO:0006790`sulfur compound metabolic process`biological_process;GO:0034641`cellular nitrogen compoun…	PF04043.12`PMEI`Plant invertase/pectin methylesterase inhibitor	-	K00789`metK
Bo9g022510.t4	0	0	3.09109	2.26309	0	0	MMSA_ARATH`Methylmalonate-semialdehyde dehydrogenase [acylating], mitochondrial	beta-Alanine metabolism`ko00410;Propanoate metabolism`ko00640;Valine, leucine and isoleucine degradation`ko00280;Inositol phosphate metabolism`ko00562;Carbon metabolism`ko01200	PREDICTED: methylmalonate-semialdehyde dehydrogenase	GO:0006520`cellular amino acid metabolic process`biological_process;GO:0044281`small molecule metabolic process`biological_process;GO:0009056`catabolic process`biological_process;GO:0034641`cellular nitrogen compound metabolic process`biological_process;GO:0043167`ion binding`molecular_function;GO:0005739`mitochondrion`cellular_component;GO:0006950`response to stress`biological_process;GO:0016491…	PF12708.4`Pectate_lyase_3`Pectate lyase superfamily protein;PF04043.12`PMEI`Plant invertase/pectin methylesterase inhibitor;PF01095.16`Pectinesterase`Pectinesterase	COG4677;ENOG410IF38	K00140`mmsA, iolA, ALDH6A1
Bo6g033210.t1	0.012375	0.018134	0.515577	0.293859	0.204981	0.084002	NADE_ARATH`Glutamine-dependent NAD(+) synthetase	Nicotinate and nicotinamide metabolism`ko00760	PREDICTED: glutamine-dependent NAD(+) synthetase-like	GO:0009058`biosynthetic process`biological_process;GO:0016810`hydrolase activity, acting on carbon-nitrogen (but not peptide) bonds`molecular_function;GO:0051186`cofactor metabolic process`biological_process;GO:0043167`ion binding`molecular_function;GO:0016874`ligase activity`molecular_function;GO:0044281`small molecule metabolic process`biological_process;GO:0034641`cellular nitrogen compound me…	PF13347.3`MFS_2`MFS/sugar transport protein	ENOG410XPTR;KOG0637	K01950`E6.3.5.1, NADSYN1, QNS1, nadE
Bo7g074100.t1	0.30481	0.550885	0.934198	1.05531	0.290141	0.50577	OAT_ARATH`Ornithine aminotransferase, mitochondrial	Arginine and proline metabolism`ko00330	ornithine aminotransferase, mitochondrial	GO:0003674`molecular_function`molecular_function;GO:0006950`response to stress`biological_process;GO:0009056`catabolic process`biological_process;GO:0005737`cytoplasm`cellular_component;GO:0008219`cell death`biological_process;GO:0043167`ion binding`molecular_function;GO:0005739`mitochondrion`cellular_component;GO:0009058`biosynthetic process`biological_process;GO:0008150`biological_process`biolo…	PF13415.3`Kelch_3`Galactose oxidase, central domain;PF00646.30`F-box`F-box domain;PF07646.12`Kelch_2`Kelch motif;PF13418.3`Kelch_4`Galactose oxidase, central domain;PF13964.3`Kelch_6`Kelch motif;PF01344.22`Kelch_1`Kelch motif	ENOG4110X8D;KOG1072	K00819`rocD, OAT
Bo4g074360.t1	3.31546	4.22163	0	0	1.64401	2.97742	R10A2_ARATH`60S ribosomal protein L10a-2	Ribosome`ko03010	PREDICTED: 60S ribosomal protein L10a-2-like	GO:0006412`translation`biological_process;GO:0003723`RNA binding`molecular_function;GO:0042254`ribosome biogenesis`biological_process;GO:0005829`cytosol`cellular_component;GO:0005840`ribosome`cellular_component;GO:0034641`cellular nitrogen compound metabolic process`biological_process;GO:0008150`biological_process`biological_process;GO:0003735`structural constituent of ribosome`molecular_function	PF07731.11`Cu-oxidase_2`Multicopper oxidase;PF00394.19`Cu-oxidase`Multicopper oxidase;PF07732.12`Cu-oxidase_3`Multicopper oxidase	COG2132;KOG1263	K02865`RP-L10Ae, RPL10A
Bo4g074360.t2	2.24072	5.58076	0	0	2.94617	3.87708	R10A2_ARATH`60S ribosomal protein L10a-2	Ribosome`ko03010	PREDICTED: 60S ribosomal protein L10a-2-like	GO:0042254`ribosome biogenesis`biological_process;GO:0003723`RNA binding`molecular_function;GO:0006412`translation`biological_process;GO:0005829`cytosol`cellular_component;GO:0034641`cellular nitrogen compound metabolic process`biological_process;GO:0005840`ribosome`cellular_component;GO:0008150`biological_process`biological_process;GO:0003735`structural constituent of ribosome`molecular_function	PF05899.9`Cupin_3`Protein of unknown function (DUF861);PF00190.19`Cupin_1`Cupin;PF07883.8`Cupin_2`Cupin domain	ENOG410YATH;ENOG410IHSE	K02865`RP-L10Ae, RPL10A
Bo5g129050.t1	7.40625	10.397	19.8945	16.5455	15.44	6.75951	R18AL_ARATH`60S ribosomal protein L18a-like protein	-	PREDICTED: 60S ribosomal protein L18a-like protein	GO:0005840`ribosome`cellular_component	PF00173.25`Cyt-b5`Cytochrome b5-like Heme/Steroid binding domain	COG5274;KOG0537	-
Bo6g031550.t1	0.685141	3.06753	6.09021	4.97621	0.391015	0	R18AL_ARATH`60S ribosomal protein L18a-like protein	-		GO:0005840`ribosome`cellular_component	PF02365.12`NAM`No apical meristem (NAM) protein	ENOG4111FG3;ENOG410IKRR	-
Bo6g031550.t2	0.517972	0.731709	2.30595	1.62326	0.254072	0.498618	R18AL_ARATH`60S ribosomal protein L18a-like protein	-	PREDICTED: 60S ribosomal protein L18a-like protein	GO:0005840`ribosome`cellular_component	-	ENOG410JU4I;ENOG411077U	-
Bo1g139330.t2	0	0	1.76257	2.11751	0.060823	0.154218	RK10_ARATH`50S ribosomal protein L10, chloroplastic	Ribosome`ko03010	unnamed protein product	GO:0019843`rRNA binding`molecular_function;GO:0003735`structural constituent of ribosome`molecular_function;GO:0005829`cytosol`cellular_component;GO:0009536`plastid`cellular_component;GO:0005840`ribosome`cellular_component;GO:0006412`translation`biological_process;GO:0042254`ribosome biogenesis`biological_process	PF01925.16`TauE`Sulfite exporter TauE/SafE	ENOG410IG5W;ENOG410Y9P7	K02864`RP-L10, MRPL10, rplJ
Bo7g090830.t1	5.45117	10.07	1.29135	2.38421	8.38356	8.48526	RK121_ARATH`50S ribosomal protein L12-1, chloroplastic	Ribosome`ko03010	PREDICTED: 50S ribosomal protein L12-3, chloroplastic-like	GO:0009536`plastid`cellular_component;GO:0005840`ribosome`cellular_component;GO:0006412`translation`biological_process;GO:0005575`cellular_component`cellular_component;GO:0009579`thylakoid`cellular_component;GO:0003735`structural constituent of ribosome`molecular_function	PF01490.15`Aa_trans`Transmembrane amino acid transporter protein;PF03222.10`Trp_Tyr_perm`Tryptophan/tyrosine permease family	COG0814;KOG1303	K02935`RP-L7, MRPL12, rplL
Bo8g082810.t1	2.35987	3.83314	0.101761	0.189764	3.28186	3.55899	RL122_ARATH`60S ribosomal protein L12-2	Ribosome`ko03010	PREDICTED: 60S ribosomal protein L12-2	GO:0005829`cytosol`cellular_component;GO:0042254`ribosome biogenesis`biological_process;GO:0006412`translation`biological_process;GO:0022618`ribonucleoprotein complex assembly`biological_process;GO:0003735`structural constituent of ribosome`molecular_function;GO:0019843`rRNA binding`molecular_function;GO:0005575`cellular_component`cellular_component;GO:0005840`ribosome`cellular_component	PF13839.3`PC-Esterase`GDSL/SGNH-like Acyl-Esterase family found in Pmr5 and Cas1p;PF14416.3`PMR5N`PMR5 N terminal Domain	ENOG410ZJIP;ENOG410IKEN	K02870`RP-L12e, RPL12
Bo9g013890.t4	2.06852	3.15915	3.87831	5.64374	1.87497	3.25771	RL133_ARATH`60S ribosomal protein L13-3	Ribosome`ko03010	PREDICTED: 60S ribosomal protein L13-3	GO:0005840`ribosome`cellular_component;GO:0006412`translation`biological_process;GO:0005575`cellular_component`cellular_component;GO:0003735`structural constituent of ribosome`molecular_function;GO:0005829`cytosol`cellular_component	PF01490.15`Aa_trans`Transmembrane amino acid transporter protein	KOG1303;COG0814	K02873`RP-L13e, RPL13
Bo1g150480.t1	1.91434	3.33677	0.102138	0.088233	1.33798	1.23774	RL182_ARATH`60S ribosomal protein L18-2	Ribosome`ko03010		GO:0003735`structural constituent of ribosome`molecular_function;GO:0005829`cytosol`cellular_component;GO:0005886`plasma membrane`cellular_component;GO:0005773`vacuole`cellular_component;GO:0005840`ribosome`cellular_component;GO:0009536`plastid`cellular_component;GO:0006412`translation`biological_process	PF04043.12`PMEI`Plant invertase/pectin methylesterase inhibitor	-	K02883`RP-L18e, RPL18
novel5009.t1	5.97906	8.83285	0.488851	0.39069	6.99847	8.35919	RL20_RHOCS`50S ribosomal protein L20	Ribosome`ko03010		GO:0019843`rRNA binding`molecular_function;GO:0022618`ribonucleoprotein complex assembly`biological_process;GO:0003735`structural constituent of ribosome`molecular_function;GO:0006412`translation`biological_process;GO:0005840`ribosome`cellular_component;GO:0042254`ribosome biogenesis`biological_process	PF07983.10`X8`X8 domain	ENOG410YNCG;ENOG410IZJ3	K02887`RP-L20, MRPL20, rplT
Bo8g110940.t1	10.7674	18.1102	0	0	15.4822	20.9866	RL211_ARATH`60S ribosomal protein L21-1	Ribosome`ko03010	PREDICTED: 60S ribosomal protein L21-1-like	GO:0003735`structural constituent of ribosome`molecular_function;GO:0005829`cytosol`cellular_component;GO:0009536`plastid`cellular_component;GO:0005840`ribosome`cellular_component;GO:0006412`translation`biological_process;GO:0005730`nucleolus`cellular_component	PF00657.19`Lipase_GDSL`GDSL-like Lipase/Acylhydrolase	ENOG411077B;ENOG410JU51	K02889`RP-L21e, RPL21
Bo8g082460.t1	0.508447	0.477322	0	0	0.445811	0.834557	RL242_ARATH`60S ribosomal protein L24-2	Ribosome`ko03010	PREDICTED: 60S ribosomal protein L24-2	GO:0042254`ribosome biogenesis`biological_process;GO:0003723`RNA binding`molecular_function;GO:0006412`translation`biological_process;GO:0005730`nucleolus`cellular_component;GO:0005829`cytosol`cellular_component;GO:0003729`mRNA binding`molecular_function;GO:0048856`anatomical structure development`biological_process;GO:0005840`ribosome`cellular_component;GO:0022618`ribonucleoprotein complex assem…	PF02089.12`Palm_thioest`Palmitoyl protein thioesterase	KOG2541;COG1075	K02896`RP-L24e, RPL24
Bo8g082460.t2	1.53736	3.02875	0	0	1.95449	3.31497	RL242_ARATH`60S ribosomal protein L24-2	Ribosome`ko03010	PREDICTED: 60S ribosomal protein L24-2	GO:0042254`ribosome biogenesis`biological_process;GO:0003723`RNA binding`molecular_function;GO:0005730`nucleolus`cellular_component;GO:0006412`translation`biological_process;GO:0005829`cytosol`cellular_component;GO:0003729`mRNA binding`molecular_function;GO:0048856`anatomical structure development`biological_process;GO:0005840`ribosome`cellular_component;GO:0003735`structural constituent of ribos…	PF13229.3`Beta_helix`Right handed beta helix region;PF00544.16`Pec_lyase_C`Pectate lyase;PF05048.10`NosD`Periplasmic copper-binding protein (NosD)	COG3866;ENOG410JXRT	K02896`RP-L24e, RPL24
Bo8g082460.t3	17.2999	24.6236	1.64019	2.48183	15.8926	27.8878	RL242_ARATH`60S ribosomal protein L24-2	Ribosome`ko03010	PREDICTED: 60S ribosomal protein L24-2	GO:0003729`mRNA binding`molecular_function;GO:0005829`cytosol`cellular_component;GO:0048856`anatomical structure development`biological_process;GO:0042254`ribosome biogenesis`biological_process;GO:0003723`RNA binding`molecular_function;GO:0005730`nucleolus`cellular_component;GO:0006412`translation`biological_process;GO:0003735`structural constituent of ribosome`molecular_function;GO:0022618`ribon…	-	-	K02896`RP-L24e, RPL24
Bo8g082460.t5	7.86252	12.9469	0	0	7.2267	11.206	RL242_ARATH`60S ribosomal protein L24-2	Ribosome`ko03010	PREDICTED: 60S ribosomal protein L24-2	GO:0003723`RNA binding`molecular_function;GO:0006412`translation`biological_process;GO:0005730`nucleolus`cellular_component;GO:0042254`ribosome biogenesis`biological_process;GO:0003729`mRNA binding`molecular_function;GO:0005829`cytosol`cellular_component;GO:0048856`anatomical structure development`biological_process;GO:0005840`ribosome`cellular_component;GO:0007165`signal transduction`biological_…	PF02800.17`Gp_dh_C`Glyceraldehyde 3-phosphate dehydrogenase, C-terminal domain;PF00044.21`Gp_dh_N`Glyceraldehyde 3-phosphate dehydrogenase, NAD binding domain	-	K02896`RP-L24e, RPL24
Bo5g098200.t1	17.5512	26.1717	5.87854	6.65057	15.6164	27.7949	RL273_ARATH`60S ribosomal protein L27-3	Ribosome`ko03010	PREDICTED: 60S ribosomal protein L27-3	GO:0005829`cytosol`cellular_component;GO:0003735`structural constituent of ribosome`molecular_function;GO:0006412`translation`biological_process;GO:0005840`ribosome`cellular_component	PF00072.21`Response_reg`Response regulator receiver domain	KOG1601;COG5641	K02901`RP-L27e, RPL27
Bo9g027840.t2	1.90373	4.03625	0.599926	0.298452	3.48182	2.48802	RL281_ARATH`60S ribosomal protein L28-1	Ribosome`ko03010	unnamed protein product	GO:0006412`translation`biological_process;GO:0005886`plasma membrane`cellular_component;GO:0005829`cytosol`cellular_component;GO:0005575`cellular_component`cellular_component;GO:0005840`ribosome`cellular_component;GO:0009536`plastid`cellular_component;GO:0005618`cell wall`cellular_component;GO:0008150`biological_process`biological_process;GO:0003735`structural constituent of ribosome`molecular_fu…	PF00403.23`HMA`Heavy-metal-associated domain	KOG1603;COG2608	K02903`RP-L28e, RPL28
Bo5g117130.t1	12.1749	22.5437	5.19608	5.32248	25.2751	29.1231	RL301_ARATH`Putative 60S ribosomal protein L30-1	Ribosome`ko03010	unnamed protein product, partial	GO:0003735`structural constituent of ribosome`molecular_function;GO:0005829`cytosol`cellular_component;GO:0003723`RNA binding`molecular_function;GO:0005840`ribosome`cellular_component	PF07719.14`TPR_2`Tetratricopeptide repeat;PF14559.3`TPR_19`Tetratricopeptide repeat;PF00254.25`FKBP_C`FKBP-type peptidyl-prolyl cis-trans isomerase;PF13432.3`TPR_16`Tetratricopeptide repeat;PF13414.3`TPR_11`TPR repeat;PF13181.3`TPR_8`Tetratricopeptide repeat;PF00515.25`TPR_1`Tetratricopeptide repeat	KOG0543;COG0545	K02908`RP-L30e, RPL30
Bo1g124760.t2	0	0	1.97327	1.87382	0	0	RL372_ARATH`60S ribosomal protein L37-2	Ribosome`ko03010	PREDICTED: 60S ribosomal protein L37-2	GO:0019843`rRNA binding`molecular_function;GO:0005829`cytosol`cellular_component;GO:0003735`structural constituent of ribosome`molecular_function;GO:0005840`ribosome`cellular_component;GO:0006412`translation`biological_process;GO:0043167`ion binding`molecular_function	-	KOG3173;ENOG4111UWC	K02922`RP-L37e, RPL37
Bo1g138600.t1	0.854293	1.03095	0.072195	0.093205	0.807201	1.06125	RR10_ARATH`30S ribosomal protein S10, chloroplastic	Ribosome`ko03010	PREDICTED: 30S ribosomal protein S10, chloroplastic-like	GO:0003735`structural constituent of ribosome`molecular_function;GO:0003723`RNA binding`molecular_function;GO:0009536`plastid`cellular_component;GO:0005840`ribosome`cellular_component;GO:0006412`translation`biological_process;GO:0005739`mitochondrion`cellular_component	PF01269.14`Fibrillarin`Fibrillarin;PF02475.13`Met_10`Met-10+ like-protein;PF03848.11`TehB`Tellurite resistance protein TehB;PF13649.3`Methyltransf_25`Methyltransferase domain;PF00891.15`Methyltransf_2`O-methyltransferase;PF05401.8`NodS`Nodulation protein S (NodS);PF01728.16`FtsJ`FtsJ-like methyltransferase;PF08241.9`Methyltransf_11`Methyltransferase domain;PF13847.3`Methyltransf_31`Methyltransfer…	KOG1269;ENOG410XP5G	K02946`RP-S10, MRPS10, rpsJ
Bo9g008160.t1	1.95997	3.17983	0.175986	0.302935	1.79068	1.58385	RR21_SPIOL`30S ribosomal protein S21, chloroplastic	-	PREDICTED: uncharacterized protein LOC106318652	GO:0009536`plastid`cellular_component;GO:0006412`translation`biological_process;GO:0005840`ribosome`cellular_component;GO:0019843`rRNA binding`molecular_function;GO:0003735`structural constituent of ribosome`molecular_function	-	-	-
Bo2g140420.t2	0	0	0.459727	0.330026	0	0	RR21_SPIOL`30S ribosomal protein S21, chloroplastic	-	PREDICTED: uncharacterized protein LOC106322923	GO:0009536`plastid`cellular_component;GO:0006412`translation`biological_process;GO:0005840`ribosome`cellular_component;GO:0003735`structural constituent of ribosome`molecular_function;GO:0019843`rRNA binding`molecular_function	PF00201.15`UDPGT`UDP-glucoronosyl and UDP-glucosyl transferase	KOG1192;COG1819	-
Bo2g140420.t3	0.265606	0.438511	2.09879	3.29059	0.386186	0.588874	RR21_SPIOL`30S ribosomal protein S21, chloroplastic	-	PREDICTED: uncharacterized protein LOC106322923	GO:0009536`plastid`cellular_component;GO:0006412`translation`biological_process;GO:0005840`ribosome`cellular_component;GO:0003735`structural constituent of ribosome`molecular_function;GO:0019843`rRNA binding`molecular_function	PF03171.17`2OG-FeII_Oxy`2OG-Fe(II) oxygenase superfamily;PF14226.3`DIOX_N`non-haem dioxygenase in morphine synthesis N-terminal	-	-
Bo6g096020.t1	0.424993	1.24555	0.027753	0.023886	0.873438	1.10732	RRP31_ARATH`30S ribosomal protein 3-1, chloroplastic	-	PREDICTED: 30S ribosomal protein 3-1, chloroplastic-like	GO:0009579`thylakoid`cellular_component;GO:0003735`structural constituent of ribosome`molecular_function;GO:0009536`plastid`cellular_component;GO:0006412`translation`biological_process;GO:0005840`ribosome`cellular_component	PF05617.8`Prolamin_like`Prolamin-like	-	K19032`PSRP3
Bo2g009390.t1	4.11509	6.19616	0.162714	0.303429	12.1285	12.5857	RS154_ARATH`40S ribosomal protein S15-4	Ribosome`ko03010	BnaC02g00840D	GO:0042254`ribosome biogenesis`biological_process;GO:0003723`RNA binding`molecular_function;GO:0006412`translation`biological_process;GO:0005730`nucleolus`cellular_component;GO:0005829`cytosol`cellular_component;GO:0005575`cellular_component`cellular_component;GO:0005840`ribosome`cellular_component;GO:0022618`ribonucleoprotein complex assembly`biological_process;GO:0003735`structural constituent …	PF00514.20`Arm`Armadillo/beta-catenin-like repeat;PF08609.7`Fes1`Nucleotide exchange factor Fes1;PF14911.3`MMS22L_C`S-phase genomic integrity recombination mediator, C-terminal;PF02985.19`HEAT`HEAT repeat;PF16782.2`SIL1`Nucleotide exchange factor SIL1;PF14500.3`MMS19_N`Dos2-interacting transcription regulator of RNA-Pol-II;PF13513.3`HEAT_EZ`HEAT-like repeat;PF09759.6`Atx10homo_assoc`Spinocerebell…	-	K02958`RP-S15e, RPS15
Bo3g005180.t1	7.59945	13.7222	0.724399	0.512139	26.0123	24.3937	RS154_ARATH`40S ribosomal protein S15-4	Ribosome`ko03010	PREDICTED: 40S ribosomal protein S15-4-like	GO:0022618`ribonucleoprotein complex assembly`biological_process;GO:0003735`structural constituent of ribosome`molecular_function;GO:0005773`vacuole`cellular_component;GO:0005575`cellular_component`cellular_component;GO:0005840`ribosome`cellular_component;GO:0005829`cytosol`cellular_component;GO:0042254`ribosome biogenesis`biological_process;GO:0003723`RNA binding`molecular_function;GO:0005730`nu…	PF14215.3`bHLH-MYC_N`bHLH-MYC and R2R3-MYB transcription factors N-terminal;PF09347.7`DUF1989`Domain of unknown function (DUF1989);PF00010.23`HLH`Helix-loop-helix DNA-binding domain	ENOG410IEYP;ENOG410YFZF	K02958`RP-S15e, RPS15
Bo9g178990.t1	25.167	37.5189	4.28441	8.65661	20.7277	38.5667	RS174_ARATH`40S ribosomal protein S17-4	Ribosome`ko03010	PREDICTED: 40S ribosomal protein S17-4-like	GO:0003735`structural constituent of ribosome`molecular_function;GO:0003729`mRNA binding`molecular_function;GO:0005840`ribosome`cellular_component;GO:0006412`translation`biological_process	PF07992.11`Pyr_redox_2`Pyridine nucleotide-disulphide oxidoreductase;PF01266.21`DAO`FAD dependent oxidoreductase;PF00890.21`FAD_binding_2`FAD binding domain;PF02910.17`Succ_DH_flav_C`Fumarate reductase flavoprotein C-term	ENOG410IQ7H;COG0029	K02962`RP-S17e, RPS17
Bo4g191080.t2	81.5634	141.268	33.7872	35.4637	111.649	152.607	RS21_ARATH`40S ribosomal protein S2-1	Ribosome`ko03010	PREDICTED: 40S ribosomal protein S2-2-like isoform X1	GO:0003723`RNA binding`molecular_function;GO:0006412`translation`biological_process;GO:0005829`cytosol`cellular_component;GO:0005886`plasma membrane`cellular_component;GO:0005575`cellular_component`cellular_component;GO:0009536`plastid`cellular_component;GO:0005840`ribosome`cellular_component;GO:0003735`structural constituent of ribosome`molecular_function	PF01722.15`BolA`BolA-like protein	KOG2313;COG0271	K02981`RP-S2e, RPS2
Bo2g007510.t2	1.97408	4.2405	0	0	3.6531	5.03054	RS41_ARATH`40S ribosomal protein S4-1	Ribosome`ko03010	BnaC02g01730D	GO:0006412`translation`biological_process;GO:0005829`cytosol`cellular_component;GO:0005886`plasma membrane`cellular_component;GO:0009536`plastid`cellular_component;GO:0005840`ribosome`cellular_component;GO:0019843`rRNA binding`molecular_function;GO:0005773`vacuole`cellular_component;GO:0003735`structural constituent of ribosome`molecular_function	PF00808.20`CBFD_NFYB_HMF`Histone-like transcription factor (CBF/NF-Y) and archaeal histone;PF00125.21`Histone`Core histone H2A/H2B/H3/H4;PF03847.10`TFIID_20kDa`Transcription initiation factor TFIID subunit A;PF16789.2`YscO-like`YscO-like protein	ENOG4111NV5;KOG1744	K02987`RP-S4e, RPS4
Bo9g135070.t1	8.01561	14.025	3.40885	4.0927	10.4151	14.6778	RS42_ARATH`40S ribosomal protein S4-2	Ribosome`ko03010	BnaCnng31910D	GO:0005773`vacuole`cellular_component;GO:0019843`rRNA binding`molecular_function;GO:0003735`structural constituent of ribosome`molecular_function;GO:0005829`cytosol`cellular_component;GO:0003729`mRNA binding`molecular_function;GO:0006412`translation`biological_process;GO:0005840`ribosome`cellular_component	PF00736.16`EF1_GNE`EF-1 guanine nucleotide exchange domain;PF13410.3`GST_C_2`Glutathione S-transferase, C-terminal domain;PF14497.3`GST_C_3`Glutathione S-transferase, C-terminal domain	KOG1668;COG2092	K02987`RP-S4e, RPS4
Bo2g012940.t3	15.7374	24.8618	5.44573	7.677	21.96	26.4206	RS73_ARATH`40S ribosomal protein S7-3	Ribosome`ko03010	BnaC02g06410D	GO:0003735`structural constituent of ribosome`molecular_function;GO:0005622`intracellular`cellular_component;GO:0034641`cellular nitrogen compound metabolic process`biological_process;GO:0005840`ribosome`cellular_component;GO:0005575`cellular_component`cellular_component;GO:0005829`cytosol`cellular_component;GO:0003729`mRNA binding`molecular_function;GO:0005886`plasma membrane`cellular_component;…	PF02704.11`GASA`Gibberellin regulated protein	ENOG410J0AY;ENOG410YU8R	K02993`RP-S7e, RPS7
Bo2g020780.t2	7.31674	11.9797	2.61715	3.08923	9.64754	16.1902	RS8_MAIZE`40S ribosomal protein S8	Ribosome`ko03010	PREDICTED: 40S ribosomal protein S8-1-like	GO:0005829`cytosol`cellular_component;GO:0042254`ribosome biogenesis`biological_process;GO:0006412`translation`biological_process;GO:0003735`structural constituent of ribosome`molecular_function;GO:0022618`ribonucleoprotein complex assembly`biological_process;GO:0034641`cellular nitrogen compound metabolic process`biological_process;GO:0009536`plastid`cellular_component;GO:0005840`ribosome`cellul…	PF02309.13`AUX_IAA`AUX/IAA family	ENOG410J00C;ENOG4111813	K02995`RP-S8e, RPS8
Bo5g098120.t2	3.70624	5.40156	0.54494	0.563058	2.66519	3.37047	RT10_ARATH`40S ribosomal protein S10, mitochondrial	Ribosome`ko03010	PREDICTED: 40S ribosomal protein S10, mitochondrial isoform X1	GO:0003735`structural constituent of ribosome`molecular_function;GO:0005840`ribosome`cellular_component;GO:0006412`translation`biological_process;GO:0005739`mitochondrion`cellular_component	PF12076.5`Wax2_C`WAX2 C-terminal domain;PF01097.15`Defensin_2`Arthropod defensin	ENOG41105F2;ENOG410JVZ6	K02946`RP-S10, MRPS10, rpsJ
Bo00667s160.t2	0	0	0.352015	0.29381	0.072547	0.104928	SYCC2_ARATH`Cysteine--tRNA ligase 2, cytoplasmic	Aminoacyl-tRNA biosynthesis`ko00970	PREDICTED: cysteine--tRNA ligase 2, cytoplasmic-like	GO:0008150`biological_process`biological_process;GO:0006520`cellular amino acid metabolic process`biological_process;GO:0043167`ion binding`molecular_function;GO:0005737`cytoplasm`cellular_component;GO:0016874`ligase activity`molecular_function;GO:0005829`cytosol`cellular_component;GO:0006399`tRNA metabolic process`biological_process;GO:0006412`translation`biological_process	PF01925.16`TauE`Sulfite exporter TauE/SafE	ENOG410IG5W;ENOG410Y9P7	K01883`CARS, cysS
novel2600.t1	0	0	0.179034	0.110517	0	0	SYKM_ARATH`Lysine--tRNA ligase, chloroplastic/mitochondrial	-	PREDICTED: lysine--tRNA ligase, chloroplastic/mitochondrial-like	GO:0005739`mitochondrion`cellular_component;GO:0043167`ion binding`molecular_function;GO:0016874`ligase activity`molecular_function;GO:0009536`plastid`cellular_component;GO:0006520`cellular amino acid metabolic process`biological_process;GO:0003677`DNA binding`molecular_function;GO:0003723`RNA binding`molecular_function;GO:0006412`translation`biological_process;GO:0048856`anatomical structure dev…	PF00155.18`Aminotran_1_2`Aminotransferase class I and II;PF00202.18`Aminotran_3`Aminotransferase class-III	COG4992;KOG1402	-

## Sheet: Transcription factors
id	A1（19-616）	A2（19-616）	B1（19-2167）	B2（19-2167）	C1（FR2202)	C2（FR2202)	Uniprot	Nr	KEGG	Pathway	GO	Pfam	eggNOG
Bo3g091780.t4	0.256002	0.364538	0.015021	0	0.232222	0.735706	AMS_ARATH`Transcription factor ABORTED MICROSPORES		-	-	GO:0003674`molecular_function`molecular_function;GO:0048856`anatomical structure development`biological_process;GO:0001071`nucleic acid binding transcription factor activity`molecular_function;GO:0009058`biosynthetic process`biological_process;GO:0005634`nucleus`cellular_component;GO:0034641`cellular nitrogen compound metabolic process`biological_process;GO:0003677`DNA binding`molecular_function	-	-
Bo7g016210.t2	0.247661	0.496256	0.076144	0.025518	0.177462	0.891474	AMS_ARATH`Transcription factor ABORTED MICROSPORES	PREDICTED: transcription factor ABORTED MICROSPORES	-	-	GO:0034641`cellular nitrogen compound metabolic process`biological_process;GO:0003677`DNA binding`molecular_function;GO:0003674`molecular_function`molecular_function;GO:0009058`biosynthetic process`biological_process;GO:0048856`anatomical structure development`biological_process;GO:0001071`nucleic acid binding transcription factor activity`molecular_function;GO:0005634`nucleus`cellular_component	PF02978.16`SRP_SPB`Signal peptide binding domain	COG0541;KOG0780
Bo8g100870.t1	0.200178	0.067693	1.46005	0.875832	0.091608	0.116138	BH020_ARATH`Transcription factor NAI1	PREDICTED: transcription factor NAI1-like	-	-	GO:0005634`nucleus`cellular_component;GO:0009058`biosynthetic process`biological_process;GO:0001071`nucleic acid binding transcription factor activity`molecular_function;GO:0008150`biological_process`biological_process;GO:0003674`molecular_function`molecular_function;GO:0003677`DNA binding`molecular_function;GO:0034641`cellular nitrogen compound metabolic process`biological_process	PF00520.28`Ion_trans`Ion transport protein;PF13499.3`EF-hand_7`EF-hand domain pair;PF00036.29`EF-hand_1`EF hand;PF13405.3`EF-hand_6`EF-hand domain	ENOG410XZT8;ENOG410INF7
Bo5g007310.t1	0.249099	0.24335	0.008521	0	0.254047	0.823078	BH089_ARATH`Transcription factor bHLH89	PREDICTED: transcription factor bHLH89	-	-	GO:0003674`molecular_function`molecular_function;GO:0005634`nucleus`cellular_component;GO:0048856`anatomical structure development`biological_process;GO:0071554`cell wall organization or biogenesis`biological_process;GO:0003677`DNA binding`molecular_function;GO:0009058`biosynthetic process`biological_process;GO:0001071`nucleic acid binding transcription factor activity`molecular_function;GO:00346…	PF05498.8`RALF`Rapid ALkalinization Factor (RALF)	ENOG410JJIC;ENOG41115XW
Bo4g176060.t1	0.066257	0.178002	0	0	0.039418	0.216549	BH091_ARATH`Transcription factor bHLH91	PREDICTED: transcription factor bHLH91-like			GO:0003674`molecular_function`molecular_function;GO:0005634`nucleus`cellular_component;GO:0048856`anatomical structure development`biological_process;GO:0071554`cell wall organization or biogenesis`biological_process;GO:0003677`DNA binding`molecular_function;GO:0009058`biosynthetic process`biological_process;GO:0001071`nucleic acid binding transcription factor activity`molecular_function;GO:00346…	PF00010.23`HLH`Helix-loop-helix DNA-binding domain	ENOG4111NJY;ENOG410IK17
Bo2g161110.t1	0.053113	0	0.244318	0.225571	0.074486	0.046264	BIM1_ARATH`Transcription factor BIM1	PREDICTED: transcription factor BIM1-like	-	-	GO:0003677`DNA binding`molecular_function;GO:0003674`molecular_function`molecular_function;GO:0005634`nucleus`cellular_component	PF00682.16`HMGL-like`HMGL-like	KOG2367;COG0119
Bo4g198690.t1	0	0.060886	1.23861	0.847698	0.296625	0.40739	ERF71_ARATH`Ethylene-responsive transcription factor ERF071	PREDICTED: ethylene-responsive transcription factor ERF071	-	-	GO:0003677`DNA binding`molecular_function;GO:0007165`signal transduction`biological_process;GO:0006950`response to stress`biological_process;GO:0048856`anatomical structure development`biological_process;GO:0005634`nucleus`cellular_component;GO:0001071`nucleic acid binding transcription factor activity`molecular_function	-	COG4870;KOG1543
Bo7g009960.t1	0.294185	0.538868	1.26792	0.977598	0.196894	0.083206	ATB21_ARATH`Homeobox-leucine zipper protein ATHB-21	PREDICTED: homeobox-leucine zipper protein ATHB-21-like isoform X2	K09338`HD-ZIP	-	GO:0009058`biosynthetic process`biological_process;GO:0005634`nucleus`cellular_component;GO:0001071`nucleic acid binding transcription factor activity`molecular_function;GO:0034641`cellular nitrogen compound metabolic process`biological_process;GO:0003677`DNA binding`molecular_function	PF05691.9`Raffinose_syn`Raffinose synthase or seed imbibition protein Sip1	ENOG410IH7P;ENOG410YBU9
Bo9g025880.t1	0.081729	0.598824	1.17416	1.08637	0	0.030821	ATB21_ARATH`Homeobox-leucine zipper protein ATHB-21	PREDICTED: homeobox-leucine zipper protein ATHB-21 isoform X1	K09338`HD-ZIP	-	GO:0034641`cellular nitrogen compound metabolic process`biological_process;GO:0003677`DNA binding`molecular_function;GO:0009058`biosynthetic process`biological_process;GO:0001071`nucleic acid binding transcription factor activity`molecular_function;GO:0005634`nucleus`cellular_component	PF07714.14`Pkinase_Tyr`Protein tyrosine kinase;PF00069.22`Pkinase`Protein kinase domain	COG0515;COG4886;ENOG410IH5R
Bo01102s020.t1	0	0	0.746479	0.289745	0.072734	0.122947	ATBX_ARATH`Homeobox-leucine zipper protein ATHB-X	-			GO:0003677`DNA binding`molecular_function;GO:0001071`nucleic acid binding transcription factor activity`molecular_function;GO:0005634`nucleus`cellular_component	PF00067.19`p450`Cytochrome P450	KOG0157;COG2124
Bo6g106730.t1	0.046874	0.366339	0.987679	1.07225	0.055773	0.023569	MYB62_ARATH`Transcription factor MYB62	PREDICTED: transcription factor MYB24	K09422`MYBP	-	GO:0042592`homeostatic process`biological_process;GO:0034641`cellular nitrogen compound metabolic process`biological_process;GO:0044281`small molecule metabolic process`biological_process;GO:0006629`lipid metabolic process`biological_process;GO:0007165`signal transduction`biological_process;GO:0008150`biological_process`biological_process;GO:0009058`biosynthetic process`biological_process;GO:0001…	PF00722.18`Glyco_hydro_16`Glycosyl hydrolases family 16;PF06955.9`XET_C`Xyloglucan endo-transglycosylase (XET) C-terminus	ENOG410JBCJ;COG2273
Bo1g138650.t1	0	0	0.12694	0.127348	0	0	PHL6_ARATH`Myb family transcription factor PHL6	PREDICTED: uncharacterized protein LOC106317859	-	-	GO:0034641`cellular nitrogen compound metabolic process`biological_process;GO:0003677`DNA binding`molecular_function;GO:0005634`nucleus`cellular_component;GO:0009058`biosynthetic process`biological_process;GO:0001071`nucleic acid binding transcription factor activity`molecular_function	-	-
Bo1g138650.t3	0.010736	0.014887	0.240773	0.233077	0.013198	0	PHL6_ARATH`Myb family transcription factor PHL6	PREDICTED: uncharacterized protein LOC106317859	-	-	GO:0009058`biosynthetic process`biological_process;GO:0005634`nucleus`cellular_component;GO:0001071`nucleic acid binding transcription factor activity`molecular_function;GO:0003677`DNA binding`molecular_function;GO:0034641`cellular nitrogen compound metabolic process`biological_process	-	-
Bo01282s010.t1	0.367997	0.287124	0	0	0.151356	0.255688	NAC25_ARATH`NAC transcription factor 25	PREDICTED: NAC transcription factor 25	-	-	GO:0005634`nucleus`cellular_component;GO:0071554`cell wall organization or biogenesis`biological_process;GO:0009790`embryo development`biological_process;GO:0003677`DNA binding`molecular_function;GO:0008150`biological_process`biological_process;GO:0009058`biosynthetic process`biological_process;GO:0001071`nucleic acid binding transcription factor activity`molecular_function;GO:0034641`cellular ni…	PF00657.19`Lipase_GDSL`GDSL-like Lipase/Acylhydrolase	COG3240;ENOG410JUE4
Bo01282s010.t2	0.169564	0.275246	0	0	0.376428	0.881282	NAC25_ARATH`NAC transcription factor 25	PREDICTED: NAC transcription factor 25	-	-	GO:0071554`cell wall organization or biogenesis`biological_process;GO:0009790`embryo development`biological_process;GO:0003677`DNA binding`molecular_function;GO:0005634`nucleus`cellular_component;GO:0034641`cellular nitrogen compound metabolic process`biological_process;GO:0040007`growth`biological_process;GO:0008150`biological_process`biological_process;GO:0009058`biosynthetic process`biological…	PF04554.10`Extensin_2`Extensin-like region	-
Bo01282s010.t3	1.63052	1.74082	0	0	0.257176	1.54984	NAC25_ARATH`NAC transcription factor 25	PREDICTED: NAC transcription factor 25	-	-	GO:0071554`cell wall organization or biogenesis`biological_process;GO:0003677`DNA binding`molecular_function;GO:0009790`embryo development`biological_process;GO:0005634`nucleus`cellular_component;GO:0034641`cellular nitrogen compound metabolic process`biological_process;GO:0040007`growth`biological_process;GO:0008150`biological_process`biological_process;GO:0001071`nucleic acid binding transcript…	PF04652.13`Vta1`Vta1 like	ENOG410XQ8V;KOG0916
Bo6g095510.t1	0.060222	0.088248	0.706558	0.595462	0	0.03028	NAC29_ARATH`NAC transcription factor 29	PREDICTED: NAC transcription factor 29-like	-	-	GO:0001071`nucleic acid binding transcription factor activity`molecular_function;GO:0007568`aging`biological_process;GO:0040007`growth`biological_process;GO:0021700`developmental maturation`biological_process;GO:0005634`nucleus`cellular_component;GO:0048856`anatomical structure development`biological_process;GO:0003677`DNA binding`molecular_function;GO:0009790`embryo development`biological_process	PF00069.22`Pkinase`Protein kinase domain;PF07714.14`Pkinase_Tyr`Protein tyrosine kinase	ENOG410XQWZ;KOG0584
Bo1g152220.t1	0.051769	0.171384	0.669882	0.637342	0.04501	0.073168	NAC47_ARATH`NAC transcription factor 47		-	-	GO:0009058`biosynthetic process`biological_process;GO:0001071`nucleic acid binding transcription factor activity`molecular_function;GO:0006520`cellular amino acid metabolic process`biological_process;GO:0006790`sulfur compound metabolic process`biological_process;GO:0034641`cellular nitrogen compound metabolic process`biological_process;GO:0005634`nucleus`cellular_component;GO:0006950`response to…	PF13561.3`adh_short_C2`Enoyl-(Acyl carrier protein) reductase;PF08659.7`KR`KR domain;PF00106.22`adh_short`short chain dehydrogenase	-
Bo1g152220.t2	0.100905	0.492993	1.58054	1.3361	0.189659	0.137564	NAC47_ARATH`NAC transcription factor 47		-	-	GO:0005634`nucleus`cellular_component;GO:0006950`response to stress`biological_process;GO:0003677`DNA binding`molecular_function;GO:0009790`embryo development`biological_process;GO:0009058`biosynthetic process`biological_process;GO:0001071`nucleic acid binding transcription factor activity`molecular_function;GO:0006520`cellular amino acid metabolic process`biological_process;GO:0006790`sulfur com…	PF05148.12`Methyltransf_8`Hypothetical methyltransferase;PF08241.9`Methyltransf_11`Methyltransferase domain;PF13847.3`Methyltransf_31`Methyltransferase domain;PF08242.9`Methyltransf_12`Methyltransferase domain;PF13489.3`Methyltransf_23`Methyltransferase domain;PF01209.15`Ubie_methyltran`ubiE/COQ5 methyltransferase family;PF13649.3`Methyltransf_25`Methyltransferase domain	ENOG4111EZC;ENOG410IQG5
Bo5g148420.t2	0.013486	0.059285	0.523104	0.308487	0	0.020343	NAC47_ARATH`NAC transcription factor 47	PREDICTED: LOW QUALITY PROTEIN: NAC domain-containing protein 2	-	-	GO:0034641`cellular nitrogen compound metabolic process`biological_process;GO:0006790`sulfur compound metabolic process`biological_process;GO:0006520`cellular amino acid metabolic process`biological_process;GO:0009058`biosynthetic process`biological_process;GO:0001071`nucleic acid binding transcription factor activity`molecular_function;GO:0009790`embryo development`biological_process;GO:0003677`…	PF00067.19`p450`Cytochrome P450	COG2124;KOG0157
Bo1g105580.t4	0.160922	0.253919	0	0	0.165269	0.216775	C3H40_ARATH`Zinc finger CCCH domain-containing protein 40	unnamed protein product, partial	-	-	GO:0003677`DNA binding`molecular_function;GO:0043167`ion binding`molecular_function	-	-
Bo5g020230.t1	0.018675	0.082099	0.368907	0.369466	0.088882	0.042256	RSLE2_ORYSJ`Zinc finger BED domain-containing protein RICESLEEPER 2;TRA1_MAIZE`Putative AC transposase	BnaA05g13530D	-	-	GO:0005634`nucleus`cellular_component;GO:0008150`biological_process`biological_process;GO:0006259`DNA metabolic process`biological_process;GO:0003674`molecular_function`molecular_function;GO:0032196`transposition`biological_process;GO:0003677`DNA binding`molecular_function;GO:0043167`ion binding`molecular_function	PF00584.17`SecE`SecE/Sec61-gamma subunits of protein translocation complex	KOG3498;ENOG4111WJ7
Bo4g034790.t2	0.213411	0.406547	0.88913	0.870806	0.380889	0.48288	SAP4_ARATH`Zinc finger A20 and AN1 domain-containing stress-associated protein 4	PREDICTED: zinc finger A20 and AN1 domain-containing stress-associated protein 4-like	-	-	GO:0043167`ion binding`molecular_function;GO:0003677`DNA binding`molecular_function	PF02365.12`NAM`No apical meristem (NAM) protein	ENOG410JTJY;ENOG41107S8
Bo7g011270.t2	0.629951	0.531821	0.024284	0	0.608774	4.0275	ZHD6_ARATH`Zinc-finger homeodomain protein 6	PREDICTED: embryonic protein DC-8-like	-	-	GO:0003674`molecular_function`molecular_function;GO:0005634`nucleus`cellular_component;GO:0043167`ion binding`molecular_function;GO:0003677`DNA binding`molecular_function	PF08704.7`GCD14`tRNA methyltransferase complex GCD14 subunit;PF01728.16`FtsJ`FtsJ-like methyltransferase;PF01189.14`Methyltr_RsmB-F`16S rRNA methyltransferase RsmB/F;PF01135.16`PCMT`Protein-L-isoaspartate(D-aspartate) O-methyltransferase (PCMT);PF01269.14`Fibrillarin`Fibrillarin	KOG1596;COG1889	K09338`HD-ZIP
