# Supplementary material for: Comparative Transcriptome Analysis Reveals a Potential Regulatory Network for Ogura Cytoplasmic Male Sterility in Cabbage (Brassica oleracea L.)
Source: Int J Mol Sci. 2023 Apr 4;24(7):6703. doi: 10.3390/ijms24076703 (PMC10094764; doi:10.3390/ijms24076703)
Supplement: Supplementary file 1 [file ijms-24-06703-s001.zip › Table S3 qRT-PCR primers.xls]

## Sheet: Sheet1
Gene id	Forward primer	Reverse primer
Bo1g008670.t3	5' CAGTATCGTGACTTTTCATCCGTG 3'	5' GGCAAATCGTCAATGTAAACCTG 3'
Bo1g008820.t7	5' GGTGGTGCTGGATTCCTGAT 3'	5' TAAGAGAGGAAGTCCAGTTGCC 3'
Bo4g130970.t1	5' AAGAGAAGGCAGAGCAGTGGAC 3'	5' CAGACTTGCTTTGTGTTGATTGTG 3'
Bo1g008800.t1	5' CGACACGAGGAAAGATGATGC 3'	5' GCTTGTTGTCACACCACCGAT 3'
Bo9g010920.t1	5' CCTTGAATCTTGTGTTGGTTGG 3'	5' GGGAAAAGTGTGTATGGTGATGG 3'
Bo1g009820.t1	5' GCAGACGATTTTGACCAAGTATG 3'	5' GAACCATCCACCCACAAACG 3'
novel4527.t2	5' GAGGACTATGTACCAACGGCTATG 3'	5' CATATTCTTGTAGTGCGACCGATC 3'
Bo8g065240.t1	5' TAGGGAAAACATTTGCTTACTTGC 3'	5' TCGTCTCTTCTTGTAACCTTGGC 3'
Bo4g047270.t2	5' GATTGTCATTGTTAGGGTTTCTGG 3'	5' CCTTGCTTGCTCTGTTGTTGTAA 3'
Bo9g175600.t1	5' GCTCTATTGGCATTCGCTGG 3'	5' GGAGGTCGTGAAACCCGTAGT 3'
Bo3g037610.t3	5' CGTGACAACGATTACGAAAAGA 3'	5' TCCTCTTCCGAATCACATACAC 3'
Bo6g101330.t1	5' TGGCAGCGATTACAGGAGGA 3'	5' GCGGATAGGACTTTGCGAGAG 3'
novel4527.t1	5' GATTACACTTTTGGTGGTGATTGC 3'	5' CGTTGATTCCAGGGATTGTATTAG 3'
Bo3g004460.t2	5' CGAGAAACATTCACATCCGACA 3'	5' GGACTGAATACGATGAATAGCGG 3'
Bo2g008690.t2	5' TATTCCTCTTATTGCTCGCCG 3'	5' GCTTGAAGACCCAAAGGATGAG 3'
